# Supplementary material for: (Acetato-κO)(2-bromo-6-{[3-(dimethyl­aza­nium­yl)propyl­imino-κN]meth­yl}phenolato-κO)(thio­cyanato-κN)zinc
Source: Acta Crystallogr Sect E Struct Rep Online. 2012 Apr 25;68(Pt 5):m677. doi: 10.1107/S1600536812017564 (PMC3344398; doi:10.1107/S1600536812017564)
Supplement: Supplementary file 1 [file e-68-0m677-sup1.cif]

##############################################################################
#                                                                            #
# This CIF contains the data in a paper accepted for publication in          #
# Acta Crystallographica Section E. It conforms to the requirements of       #
# Notes for Authors for Acta Crystallographica Section E, and has been       #
# peer reviewed under the auspices of the IUCr Commission on Journals.       #
#                                                                            #
# Full details of the Crystallographic Information File format               #
# are given in the paper "The Crystallographic Information File (CIF):       #
# a New Standard Archive File for Crystallography" by S. R. Hall, F. H.      #
# Allen and I. D. Brown [Acta Cryst. (1991), A47, 655-685].                  #
#                                                                            #
# The current version of the core CIF dictionary is obtainable from          #
# ftp://ftp.iucr.org/pub/cif_core.dic.                                       #
#                                                                            #
# Software is freely available for graphical display of the structure(s)     #
# in this CIF. For information consult the CIF software page                 #
# http://www.iucr.org/resources/cif/software.                                #
#                                                                            #
# This file may be used for bona fide research purposes within the           #
# scientific community so long as proper attribution is given to the journal # 
# article from which it was obtained.                                        #
#                                                                            #
##############################################################################
data_global
_audit_creation_method     'form.cif (version 2.0)'
_journal_data_validation_number     ?
_journal_date_recd_electronic     2012-04-10
_journal_date_accepted     2012-04-20
_journal_name_full     'Acta Crystallographica, Section E'
_journal_year     2012
_journal_volume     68
_journal_issue      5
_journal_page_first     m677
_journal_page_last     m677
_journal_paper_category     QM
_journal_paper_doi     10.1107/S1600536812017564
_journal_coeditor_code     SU2407
_publ_contact_author_name     'Cheng-Li Han'
_publ_contact_author_address
;
College of Chemistry and Chemical Engineering
Qiqihar University
Qiqihar 161006
People's Republic of China
;
_publ_contact_author_email     chengli_han@126.com
_publ_contact_author_fax     ?
_publ_contact_author_phone     ?
_publ_section_title
;\
(Acetato-\k<i>O</i>)(2-bromo-6-{[3-(dimethylazaniumyl)propylimino-\k<i>N</i>]\
methyl}phenolato-\k<i>O</i>)(thiocyanato-\k<i>N</i>)zinc
;
loop_
    _publ_author_name
    _publ_author_address
    'Cheng-Li Han'
;
College of Chemistry and Chemical Engineering
Qiqihar University
Qiqihar 161006
People's Republic of China
;
data_I
_audit_creation_method     SHELXL-97
_chemical_name_systematic
;
(Acetato-\k<i>O</i>)(2-bromo-6-{[3-(dimethylazaniumyl)propylimino-
\k<i>N</i>]methyl}phenolato-\k<i>O</i>)(thiocyanato-\k<i>N</i>)zinc
;
_chemical_name_common     ?
_chemical_formula_moiety     ?
_chemical_formula_sum     'C15 H20 Br N3 O3 S Zn'
_chemical_formula_iupac     '[Zn (C2 H3 O2) (N C S) (C12 H17 Br N2 O)]'
_chemical_formula_weight     467.68
_chemical_melting_point     ?
_symmetry_cell_setting     triclinic
_symmetry_space_group_name_H-M     'P -1'
_symmetry_space_group_name_Hall     '-P 1'
loop_
    _symmetry_equiv_pos_as_xyz
    'x, y, z'
    '-x, -y, -z'
_cell_length_a     9.3091(6)
_cell_length_b     10.2687(6)
_cell_length_c     11.8353(7)
_cell_angle_alpha     66.299(2)
_cell_angle_beta     79.891(2)
_cell_angle_gamma     88.122(2)
_cell_volume     1018.96(11)
_cell_formula_units_Z     2
_cell_measurement_reflns_used     5991
_cell_measurement_theta_min     2.2
_cell_measurement_theta_max     27.9
_cell_measurement_temperature     298(2)
_exptl_crystal_description     block
_exptl_crystal_colour     colourless
_exptl_crystal_size_max     0.17
_exptl_crystal_size_mid     0.15
_exptl_crystal_size_min     0.15
_exptl_crystal_density_diffrn     1.524
_exptl_crystal_density_meas     ?
_exptl_crystal_density_method     'not measured'
_exptl_crystal_F_000     472
_exptl_absorpt_coefficient_mu     3.284
_exptl_absorpt_correction_type     multi-scan
_exptl_absorpt_process_details     '(SADABS; Sheldrick, 1996)'
_exptl_absorpt_correction_T_min     0.6052
_exptl_absorpt_correction_T_max     0.6386
_exptl_special_details     ?
_diffrn_ambient_temperature     298(2)
_diffrn_radiation_type     MoK\a
_diffrn_radiation_wavelength     0.71073
_diffrn_radiation_source     'fine-focus sealed tube'
_diffrn_radiation_monochromator     graphite
_diffrn_measurement_device_type     'Bruker SMART CCD area-detector'
_diffrn_measurement_method     '\w scans'
_diffrn_detector_area_resol_mean     ?
_diffrn_reflns_number     9684
_diffrn_reflns_av_R_equivalents     0.1294
_diffrn_reflns_av_sigmaI/netI     0.0908
_diffrn_reflns_theta_min     2.17
_diffrn_reflns_theta_max     25.50
_diffrn_reflns_theta_full     25.50
_diffrn_measured_fraction_theta_max     0.976
_diffrn_measured_fraction_theta_full     0.976
_diffrn_reflns_limit_h_min     -11
_diffrn_reflns_limit_h_max     11
_diffrn_reflns_limit_k_min     -12
_diffrn_reflns_limit_k_max     12
_diffrn_reflns_limit_l_min     -14
_diffrn_reflns_limit_l_max     14
_diffrn_standards_number     0
_diffrn_standards_interval_count     ?
_diffrn_standards_interval_time     ?
_diffrn_standards_decay_%     ?
_refine_special_details
;
 Refinement of F^2^ against ALL reflections.  The weighted R-factor wR and
 goodness of fit S are based on F^2^, conventional R-factors R are based
 on F, with F set to zero for negative F^2^. The threshold expression of
 F^2^ > 2sigma(F^2^) is used only for calculating R-factors(gt) etc. and is
 not relevant to the choice of reflections for refinement.  R-factors based
 on F^2^ are statistically about twice as large as those based on F, and R-
 factors based on ALL data will be even larger.
;
_reflns_number_total     3720
_reflns_number_gt     3021
_reflns_threshold_expression     I>2\s(I)
_refine_ls_structure_factor_coef     Fsqd
_refine_ls_matrix_type     full
_refine_ls_R_factor_all     0.0878
_refine_ls_R_factor_gt     0.0724
_refine_ls_wR_factor_gt     0.1827
_refine_ls_wR_factor_ref     0.2009
_refine_ls_goodness_of_fit_ref     1.072
_refine_ls_restrained_S_all     1.072
_refine_ls_number_reflns     3720
_refine_ls_number_parameters     220
_refine_ls_number_restraints     0
_refine_ls_hydrogen_treatment     constr
_refine_ls_weighting_scheme     calc
_refine_ls_weighting_details
         'calc w=1/[\s^2^(Fo^2^)+(0.0811P)^2^+2.5468P] where P=(Fo^2^+2Fc^2^)/3'
_atom_sites_solution_hydrogens     geom
_atom_sites_solution_primary     direct
_atom_sites_solution_secondary     difmap
_refine_ls_shift/su_max     ?
_refine_ls_shift/su_max_lt     0.001
_refine_ls_shift/su_mean     0.001
_refine_diff_density_max     1.318
_refine_diff_density_min     -0.608
_refine_ls_extinction_method     none
_refine_ls_extinction_coef     ?
loop_
    _atom_type_symbol
    _atom_type_description
    _atom_type_scat_dispersion_real
    _atom_type_scat_dispersion_imag
    _atom_type_scat_source
    'C' 'C' 0.0033 0.0016
                         'International Tables Vol C Tables 4.2.6.8 and 6.1.1.4'
    'H' 'H' 0.0000 0.0000
                         'International Tables Vol C Tables 4.2.6.8 and 6.1.1.4'
    'Br' 'Br' -0.2901 2.4595
                         'International Tables Vol C Tables 4.2.6.8 and 6.1.1.4'
    'N' 'N' 0.0061 0.0033
                         'International Tables Vol C Tables 4.2.6.8 and 6.1.1.4'
    'O' 'O' 0.0106 0.0060
                         'International Tables Vol C Tables 4.2.6.8 and 6.1.1.4'
    'S' 'S' 0.1246 0.1234
                         'International Tables Vol C Tables 4.2.6.8 and 6.1.1.4'
    'Zn' 'Zn' 0.2839 1.4301
                         'International Tables Vol C Tables 4.2.6.8 and 6.1.1.4'
_computing_data_collection     'SMART (Bruker, 1998)'
_computing_cell_refinement     'SAINT (Bruker, 1998)'
_computing_data_reduction     'SAINT (Bruker, 1998)'
_computing_structure_solution     'SHELXS97 (Sheldrick, 2008)'
_computing_structure_refinement     'SHELXL97 (Sheldrick, 2008)'
_computing_molecular_graphics     'SHELXTL (Sheldrick, 2008)'
_computing_publication_material
                             'SHELXTL (Sheldrick, 2008) and PLATON (Spek, 2009)'
loop_
    _atom_site_type_symbol
    _atom_site_label
    _atom_site_fract_x
    _atom_site_fract_y
    _atom_site_fract_z
    _atom_site_U_iso_or_equiv
    _atom_site_adp_type
    _atom_site_calc_flag
    _atom_site_refinement_flags
    _atom_site_occupancy
    _atom_site_symmetry_multiplicity
    _atom_site_disorder_assembly
    _atom_site_disorder_group
    Zn Zn1 0.71920(7) 0.16314(7) 0.17582(7) 0.0445(3) Uani d . 1 1 . .
    Br Br1 0.86805(11) 0.41595(10) 0.41002(10) 0.0872(4) Uani d . 1 1 . .
    N N1 0.5145(5) 0.0900(5) 0.2551(5) 0.0429(11) Uani d . 1 1 . .
    N N2 0.2396(5) 0.2871(5) -0.0322(5) 0.0436(11) Uani d . 1 1 . .
    H H2 0.2172 0.2258 -0.0653 0.052 Uiso calc R 1 1 . .
    N N3 0.7308(6) 0.2974(7) 0.0016(6) 0.0642(15) Uani d . 1 1 . .
    O O1 0.7416(5) 0.2599(5) 0.2823(5) 0.0599(12) Uani d . 1 1 . .
    O O2 0.8893(5) 0.0442(5) 0.1972(5) 0.0598(12) Uani d . 1 1 . .
    O O3 0.7888(5) -0.0922(5) 0.1276(5) 0.0565(11) Uani d . 1 1 . .
    S S1 0.7396(3) 0.5055(2) -0.2352(2) 0.0807(6) Uani d . 1 1 . .
    C C1 0.5007(7) 0.1983(6) 0.4068(5) 0.0478(14) Uani d . 1 1 . .
    C C2 0.6446(7) 0.2621(6) 0.3737(6) 0.0475(14) Uani d . 1 1 . .
    C C3 0.6772(9) 0.3331(6) 0.4473(7) 0.0589(17) Uani d . 1 1 . .
    C C4 0.5794(11) 0.3442(7) 0.5422(7) 0.070(2) Uani d . 1 1 . .
    H H4 0.6069 0.3901 0.5891 0.084 Uiso calc R 1 1 . .
    C C5 0.4342(11) 0.2853(8) 0.5701(7) 0.075(2) Uani d . 1 1 . .
    H H5 0.3646 0.2963 0.6320 0.090 Uiso calc R 1 1 . .
    C C6 0.4007(9) 0.2134(7) 0.5044(6) 0.0640(19) Uani d . 1 1 . .
    H H6 0.3073 0.1718 0.5243 0.077 Uiso calc R 1 1 . .
    C C7 0.4463(7) 0.1182(6) 0.3462(6) 0.0473(14) Uani d . 1 1 . .
    H H7 0.3503 0.0826 0.3767 0.057 Uiso calc R 1 1 . .
    C C8 0.4325(7) 0.0049(6) 0.2105(6) 0.0486(14) Uani d . 1 1 . .
    H H8A 0.3428 -0.0341 0.2699 0.058 Uiso calc R 1 1 . .
    H H8B 0.4903 -0.0740 0.2065 0.058 Uiso calc R 1 1 . .
    C C9 0.3960(6) 0.0940(6) 0.0817(6) 0.0430(13) Uani d . 1 1 . .
    H H9A 0.4839 0.1438 0.0248 0.052 Uiso calc R 1 1 . .
    H H9B 0.3587 0.0321 0.0485 0.052 Uiso calc R 1 1 . .
    C C10 0.2827(6) 0.2011(7) 0.0899(6) 0.0468(14) Uani d . 1 1 . .
    H H10A 0.1967 0.1508 0.1495 0.056 Uiso calc R 1 1 . .
    H H10B 0.3217 0.2641 0.1210 0.056 Uiso calc R 1 1 . .
    C C11 0.3592(8) 0.3865(8) -0.1235(8) 0.0659(19) Uani d . 1 1 . .
    H H11A 0.3239 0.4437 -0.1991 0.099 Uiso calc R 1 1 . .
    H H11B 0.4392 0.3329 -0.1423 0.099 Uiso calc R 1 1 . .
    H H11C 0.3916 0.4470 -0.0879 0.099 Uiso calc R 1 1 . .
    C C12 0.1071(7) 0.3664(8) -0.0167(9) 0.074(2) Uani d . 1 1 . .
    H H12A 0.0287 0.3006 0.0379 0.110 Uiso calc R 1 1 . .
    H H12B 0.0797 0.4187 -0.0969 0.110 Uiso calc R 1 1 . .
    H H12C 0.1269 0.4314 0.0192 0.110 Uiso calc R 1 1 . .
    C C13 0.7343(6) 0.3843(7) -0.0990(6) 0.0471(14) Uani d . 1 1 . .
    C C14 0.8872(6) -0.0647(6) 0.1725(6) 0.0418(13) Uani d . 1 1 . .
    C C15 1.0122(8) -0.1603(8) 0.2014(8) 0.068(2) Uani d . 1 1 . .
    H H15A 0.9755 -0.2559 0.2535 0.102 Uiso calc R 1 1 . .
    H H15B 1.0720 -0.1286 0.2445 0.102 Uiso calc R 1 1 . .
    H H15C 1.0694 -0.1579 0.1247 0.102 Uiso calc R 1 1 . .
loop_
    _atom_site_aniso_label
    _atom_site_aniso_U_11
    _atom_site_aniso_U_22
    _atom_site_aniso_U_33
    _atom_site_aniso_U_12
    _atom_site_aniso_U_13
    _atom_site_aniso_U_23
    Zn1 0.0424(4) 0.0461(4) 0.0530(5) 0.0063(3) -0.0081(3) -0.0288(3)
    Br1 0.1033(7) 0.0773(6) 0.1037(7) -0.0066(5) -0.0388(6) -0.0506(5)
    N1 0.041(2) 0.038(2) 0.050(3) 0.0034(19) -0.012(2) -0.017(2)
    N2 0.036(2) 0.036(2) 0.073(3) 0.0091(18) -0.018(2) -0.034(2)
    N3 0.047(3) 0.075(4) 0.072(4) 0.007(3) -0.010(3) -0.031(3)
    O1 0.056(2) 0.069(3) 0.072(3) -0.001(2) -0.008(2) -0.047(3)
    O2 0.053(2) 0.057(3) 0.095(4) 0.016(2) -0.027(2) -0.052(3)
    O3 0.052(2) 0.055(2) 0.082(3) 0.0154(19) -0.024(2) -0.044(2)
    S1 0.0938(15) 0.0725(13) 0.0613(12) -0.0063(11) -0.0086(11) -0.0134(10)
    C1 0.067(4) 0.038(3) 0.039(3) 0.013(3) -0.012(3) -0.017(2)
    C2 0.062(4) 0.039(3) 0.049(3) 0.013(3) -0.014(3) -0.024(3)
    C3 0.088(5) 0.037(3) 0.057(4) 0.013(3) -0.023(4) -0.020(3)
    C4 0.127(7) 0.044(3) 0.049(4) 0.018(4) -0.021(4) -0.027(3)
    C5 0.112(7) 0.058(4) 0.051(4) 0.016(4) 0.001(4) -0.025(3)
    C6 0.084(5) 0.047(3) 0.051(4) 0.011(3) 0.001(3) -0.015(3)
    C7 0.047(3) 0.040(3) 0.048(3) 0.002(2) -0.004(3) -0.012(3)
    C8 0.046(3) 0.040(3) 0.062(4) 0.003(2) -0.011(3) -0.022(3)
    C9 0.046(3) 0.041(3) 0.057(3) 0.012(2) -0.020(3) -0.032(3)
    C10 0.042(3) 0.051(3) 0.061(4) 0.012(2) -0.010(3) -0.035(3)
    C11 0.061(4) 0.051(4) 0.079(5) -0.003(3) -0.008(4) -0.021(4)
    C12 0.048(3) 0.063(4) 0.130(7) 0.027(3) -0.028(4) -0.057(5)
    C13 0.038(3) 0.053(3) 0.055(4) 0.002(2) -0.005(3) -0.027(3)
    C14 0.040(3) 0.040(3) 0.052(3) 0.010(2) -0.007(2) -0.026(3)
    C15 0.058(4) 0.059(4) 0.104(6) 0.023(3) -0.031(4) -0.045(4)
_geom_special_details
;
 All esds (except the esd in the dihedral angle between two l.s. planes)
 are estimated using the full covariance matrix.  The cell esds are taken
 into account individually in the estimation of esds in distances, angles
 and torsion angles; correlations between esds in cell parameters are only
 used when they are defined by crystal symmetry.  An approximate (isotropic)
 treatment of cell esds is used for estimating esds involving l.s. planes.
;
loop_
    _geom_bond_atom_site_label_1
    _geom_bond_atom_site_label_2
    _geom_bond_site_symmetry_2
    _geom_bond_distance
    _geom_bond_publ_flag
    Zn1 O1 . 1.931(4) ?
    Zn1 N3 . 1.952(7) ?
    Zn1 O2 . 1.957(4) ?
    Zn1 N1 . 1.994(5) ?
    Br1 C3 . 1.897(8) ?
    N1 C7 . 1.284(8) ?
    N1 C8 . 1.476(8) ?
    N2 C10 . 1.477(8) ?
    N2 C12 . 1.482(7) ?
    N2 C11 . 1.488(8) ?
    N2 H2 . 0.9100 ?
    N3 C13 . 1.161(9) ?
    O1 C2 . 1.289(7) ?
    O2 C14 . 1.265(7) ?
    O3 C14 . 1.229(7) ?
    S1 C13 . 1.586(7) ?
    C1 C6 . 1.407(9) ?
    C1 C2 . 1.430(9) ?
    C1 C7 . 1.442(9) ?
    C2 C3 . 1.414(9) ?
    C3 C4 . 1.356(11) ?
    C4 C5 . 1.428(13) ?
    C4 H4 . 0.9300 ?
    C5 C6 . 1.345(11) ?
    C5 H5 . 0.9300 ?
    C6 H6 . 0.9300 ?
    C7 H7 . 0.9300 ?
    C8 C9 . 1.523(9) ?
    C8 H8A . 0.9700 ?
    C8 H8B . 0.9700 ?
    C9 C10 . 1.518(7) ?
    C9 H9A . 0.9700 ?
    C9 H9B . 0.9700 ?
    C10 H10A . 0.9700 ?
    C10 H10B . 0.9700 ?
    C11 H11A . 0.9600 ?
    C11 H11B . 0.9600 ?
    C11 H11C . 0.9600 ?
    C12 H12A . 0.9600 ?
    C12 H12B . 0.9600 ?
    C12 H12C . 0.9600 ?
    C14 C15 . 1.493(8) ?
    C15 H15A . 0.9600 ?
    C15 H15B . 0.9600 ?
    C15 H15C . 0.9600 ?
loop_
    _geom_angle_atom_site_label_1
    _geom_angle_atom_site_label_2
    _geom_angle_atom_site_label_3
    _geom_angle_site_symmetry_1
    _geom_angle_site_symmetry_3
    _geom_angle
    _geom_angle_publ_flag
    O1 Zn1 N3 . . 111.3(2) ?
    O1 Zn1 O2 . . 100.4(2) ?
    N3 Zn1 O2 . . 111.2(2) ?
    O1 Zn1 N1 . . 96.3(2) ?
    N3 Zn1 N1 . . 111.3(2) ?
    O2 Zn1 N1 . . 124.1(2) ?
    C7 N1 C8 . . 116.7(5) ?
    C7 N1 Zn1 . . 121.0(4) ?
    C8 N1 Zn1 . . 122.2(4) ?
    C10 N2 C12 . . 111.3(5) ?
    C10 N2 C11 . . 112.8(5) ?
    C12 N2 C11 . . 110.2(5) ?
    C10 N2 H2 . . 107.4 ?
    C12 N2 H2 . . 107.4 ?
    C11 N2 H2 . . 107.4 ?
    C13 N3 Zn1 . . 175.3(6) ?
    C2 O1 Zn1 . . 125.7(4) ?
    C14 O2 Zn1 . . 117.7(4) ?
    C6 C1 C2 . . 119.7(6) ?
    C6 C1 C7 . . 115.5(6) ?
    C2 C1 C7 . . 124.8(5) ?
    O1 C2 C3 . . 119.9(6) ?
    O1 C2 C1 . . 124.3(5) ?
    C3 C2 C1 . . 115.8(6) ?
    C4 C3 C2 . . 123.3(7) ?
    C4 C3 Br1 . . 119.1(6) ?
    C2 C3 Br1 . . 117.6(5) ?
    C3 C4 C5 . . 120.0(7) ?
    C3 C4 H4 . . 120.0 ?
    C5 C4 H4 . . 120.0 ?
    C6 C5 C4 . . 118.3(7) ?
    C6 C5 H5 . . 120.9 ?
    C4 C5 H5 . . 120.9 ?
    C5 C6 C1 . . 122.9(8) ?
    C5 C6 H6 . . 118.6 ?
    C1 C6 H6 . . 118.6 ?
    N1 C7 C1 . . 127.8(6) ?
    N1 C7 H7 . . 116.1 ?
    C1 C7 H7 . . 116.1 ?
    N1 C8 C9 . . 111.6(5) ?
    N1 C8 H8A . . 109.3 ?
    C9 C8 H8A . . 109.3 ?
    N1 C8 H8B . . 109.3 ?
    C9 C8 H8B . . 109.3 ?
    H8A C8 H8B . . 108.0 ?
    C10 C9 C8 . . 110.5(5) ?
    C10 C9 H9A . . 109.5 ?
    C8 C9 H9A . . 109.5 ?
    C10 C9 H9B . . 109.5 ?
    C8 C9 H9B . . 109.5 ?
    H9A C9 H9B . . 108.1 ?
    N2 C10 C9 . . 112.7(5) ?
    N2 C10 H10A . . 109.1 ?
    C9 C10 H10A . . 109.1 ?
    N2 C10 H10B . . 109.1 ?
    C9 C10 H10B . . 109.1 ?
    H10A C10 H10B . . 107.8 ?
    N2 C11 H11A . . 109.5 ?
    N2 C11 H11B . . 109.5 ?
    H11A C11 H11B . . 109.5 ?
    N2 C11 H11C . . 109.5 ?
    H11A C11 H11C . . 109.5 ?
    H11B C11 H11C . . 109.5 ?
    N2 C12 H12A . . 109.5 ?
    N2 C12 H12B . . 109.5 ?
    H12A C12 H12B . . 109.5 ?
    N2 C12 H12C . . 109.5 ?
    H12A C12 H12C . . 109.5 ?
    H12B C12 H12C . . 109.5 ?
    N3 C13 S1 . . 178.7(6) ?
    O3 C14 O2 . . 122.9(5) ?
    O3 C14 C15 . . 120.9(5) ?
    O2 C14 C15 . . 116.2(6) ?
    C14 C15 H15A . . 109.5 ?
    C14 C15 H15B . . 109.5 ?
    H15A C15 H15B . . 109.5 ?
    C14 C15 H15C . . 109.5 ?
    H15A C15 H15C . . 109.5 ?
    H15B C15 H15C . . 109.5 ?
loop_
    _geom_hbond_atom_site_label_D
    _geom_hbond_atom_site_label_H
    _geom_hbond_atom_site_label_A
    _geom_hbond_site_symmetry_A
    _geom_hbond_distance_DH
    _geom_hbond_distance_HA
    _geom_hbond_distance_DA
    _geom_hbond_angle_DHA
    N2 H2 O3 2_655 0.91 1.81 2.703(6) 168
