# Supplementary material for: (Acetato-κO)(2-bromo-6-{[3-(dimethyl­aza­nium­yl)propyl­imino-κN]meth­yl}phenolato-κO)(thio­cyanato-κN)zinc
Source: Acta Crystallogr Sect E Struct Rep Online. 2012 Apr 25;68(Pt 5):m677. doi: 10.1107/S1600536812017564 (PMC3344398; doi:10.1107/S1600536812017564)
Supplement: Supplementary file 2 [file e-68-0m677-Isup2.hkl]

# 
# h,k,l, Fc-squared, Fo-squared, sigma(Fo-squared) and status flag 
# 
data_I
_shelx_title ' mo_y_378_0m in    P-1' 
_shelx_refln_list_code          4 
_shelx_F_calc_maximum      106.07 
_exptl_crystal_F_000       472.00 
_reflns_d_resolution_high  0.8255 
 
loop_ 
 _symmetry_equiv_pos_as_xyz 
 'x, y, z' 
 '-x, -y, -z' 
 
_cell_length_a     9.3091 
_cell_length_b    10.2687 
_cell_length_c    11.8353 
_cell_angle_alpha  66.299 
_cell_angle_beta   79.891 
_cell_angle_gamma  88.122 
 
_shelx_F_squared_multiplier     1.000 
 
loop_ 
 _refln_index_h 
 _refln_index_k 
 _refln_index_l 
 _refln_F_squared_calc 
 _refln_F_squared_meas 
 _refln_F_squared_sigma 
 _refln_observed_status 
   3   0   0       30.98       10.11      1.50 o 
   4   0   0      390.55      512.36      5.67 o 
   5   0   0     3080.20     3623.42     86.97 o 
   6   0   0      943.99      979.96     17.46 o 
   7   0   0     1465.48     1472.01     27.06 o 
   8   0   0      579.84      577.79      6.70 o 
   9   0   0       92.68       89.79      7.21 o 
  10   0   0        7.65       17.61      6.69 o 
  11   0   0       59.45       93.80     17.58 o 
 -11   1   0        0.24       27.25      8.26 o 
 -10   1   0      356.22      317.90     41.80 o 
  -9   1   0       67.82       66.56      5.76 o 
  -8   1   0      846.90      856.53     10.67 o 
  -7   1   0       11.01        9.60      2.24 o 
  -6   1   0     1123.46     1159.63     31.94 o 
  -5   1   0       22.36       18.30      1.60 o 
  -4   1   0      119.15       99.97     16.26 o 
  -3   1   0     2588.18     3437.02    229.49 o 
   0   1   0       93.00       78.03      1.18 o 
   2   1   0     2233.77     3105.48    100.32 o 
   3   1   0      755.80      909.51     19.75 o 
   4   1   0     5034.83     5491.82    196.16 o 
   5   1   0       58.62       30.65      5.85 o 
   6   1   0     1402.51     1417.51     49.39 o 
   7   1   0       44.93       46.50      6.05 o 
   8   1   0       83.21       79.38      4.72 o 
   9   1   0        1.89        0.79      4.91 o 
  10   1   0        1.21        8.92      4.13 o 
  11   1   0       21.76       33.76      8.22 o 
 -11   2   0       63.96      127.64     14.33 o 
 -10   2   0       89.12       63.15     21.97 o 
  -9   2   0      156.48      131.25     19.04 o 
  -8   2   0       31.40       23.81      5.27 o 
  -7   2   0       46.31       33.28      3.46 o 
  -6   2   0      145.71      163.41     21.44 o 
  -5   2   0      620.22      541.66     49.41 o 
  -4   2   0     7110.05     7259.57    755.12 o 
  -2   2   0     3183.72     2891.87    227.95 o 
  -1   2   0     4850.82     5097.96      9.48 o 
   2   2   0       87.82       56.59      5.25 o 
   3   2   0     7116.51     7474.03    669.25 o 
   5   2   0      704.43      564.51     34.56 o 
   6   2   0        1.20        4.58      1.81 o 
   7   2   0        0.04       -0.83      5.80 o 
   8   2   0       78.37       99.48     11.06 o 
   9   2   0       49.45       27.54      3.29 o 
  10   2   0       92.07      106.87      8.91 o 
 -10   3   0       33.01       23.75      5.10 o 
  -9   3   0      211.72      150.02     18.26 o 
  -8   3   0       54.04       72.58      6.31 o 
  -7   3   0      337.06      310.16     37.65 o 
  -6   3   0      663.71      648.72     76.99 o 
  -5   3   0      915.44      769.46    104.93 o 
  -4   3   0     2421.35     2079.24    340.32 o 
  -3   3   0     1877.72     1492.85    313.81 o 
  -2   3   0       35.32       19.22     11.27 o 
  -1   3   0      101.69       46.09      8.96 o 
   0   3   0     1177.10      878.38      7.05 o 
   1   3   0      500.42      618.86     57.75 o 
   2   3   0     7388.00     8564.45     18.39 o 
   3   3   0        3.25       22.92     10.16 o 
   4   3   0     2573.13     2455.28    324.54 o 
   5   3   0       52.40       48.69      2.31 o 
   6   3   0      294.98      264.61     23.97 o 
   7   3   0      420.26      372.02     36.30 o 
   8   3   0       16.66       24.03      3.22 o 
   9   3   0      364.68      314.03     12.08 o 
  10   3   0        9.21       16.01     10.40 o 
 -10   4   0       44.90       22.69      4.95 o 
  -9   4   0       24.22       17.55     11.35 o 
  -8   4   0      114.91       83.64      6.03 o 
  -7   4   0      331.21      213.78     30.51 o 
  -6   4   0      599.56      477.89     73.12 o 
  -5   4   0      293.61      352.38     63.33 o 
  -4   4   0      140.18      157.76     23.42 o 
  -3   4   0        0.43       19.21     17.73 o 
  -2   4   0      649.14      476.26    111.59 o 
  -1   4   0     1251.36     1277.67    100.39 o 
   0   4   0     1278.32     1405.39      5.76 o 
   1   4   0     3278.56     3427.90    222.05 o 
   2   4   0     1318.67     1392.48     67.86 o 
   3   4   0      157.46      168.21     14.21 o 
   4   4   0      110.92       73.41     15.53 o 
   5   4   0      218.08      147.85     38.42 o 
   6   4   0      124.83      130.20      7.42 o 
   7   4   0        1.88        8.50      4.12 o 
   8   4   0      108.85       98.41      6.80 o 
   9   4   0        4.29       22.16      5.19 o 
  10   4   0       10.96        3.44      7.38 o 
 -10   5   0       13.84        9.53      7.84 o 
  -9   5   0       86.79       61.75      6.83 o 
  -8   5   0      317.75      247.79      5.87 o 
  -7   5   0      250.20      200.56      5.02 o 
  -6   5   0        7.86       11.99      3.13 o 
  -5   5   0       18.65       21.30      4.29 o 
  -4   5   0       54.76       57.24     11.81 o 
  -3   5   0     1308.66     1202.46    217.77 o 
  -2   5   0      778.63      670.47    137.55 o 
  -1   5   0     1900.66     2118.36    105.24 o 
   0   5   0      247.93      302.15      5.10 o 
   1   5   0        0.85        3.05      2.34 o 
   2   5   0     1140.29     1369.75     71.84 o 
   3   5   0      570.54      682.39     33.66 o 
   4   5   0     1693.62     1682.48    135.50 o 
   5   5   0     1188.22     1251.66     69.53 o 
   6   5   0      163.74      133.44      6.57 o 
   7   5   0      189.55      146.40     18.23 o 
   8   5   0       91.06       59.51     31.75 o 
   9   5   0        2.26       14.11      7.69 o 
  -9   6   0       99.53       75.79      6.97 o 
  -8   6   0        7.98        9.26      8.06 o 
  -7   6   0      305.82      260.70     24.33 o 
  -6   6   0      139.90      126.82     15.74 o 
  -5   6   0      342.63      316.16     38.14 o 
  -4   6   0     2361.75     2314.36    380.74 o 
  -3   6   0     1142.44      972.46    167.48 o 
  -2   6   0      758.93      898.89     69.14 o 
  -1   6   0      310.11      332.98     18.29 o 
   0   6   0        1.43        3.27      1.79 o 
   1   6   0      423.98      394.87     23.99 o 
   2   6   0      335.84      369.62      8.18 o 
   3   6   0     1294.76     1373.07     91.79 o 
   4   6   0      727.97      822.51     46.11 o 
   5   6   0       10.75        0.85      3.52 o 
   6   6   0       87.56       64.96      4.43 o 
   7   6   0      114.20      115.52     10.84 o 
   8   6   0       72.60      132.65     12.54 o 
   9   6   0       45.91       51.14      8.69 o 
  -9   7   0        4.76      -12.38      8.26 o 
  -8   7   0       46.06       44.10      4.94 o 
  -7   7   0      176.60      153.92      7.14 o 
  -6   7   0       13.93       18.33      4.34 o 
  -5   7   0      142.32      152.87     23.22 o 
  -4   7   0       28.41       33.74     10.94 o 
  -3   7   0      106.71      106.82      8.78 o 
  -2   7   0        8.16       12.90      3.47 o 
  -1   7   0       13.09       15.13      3.75 o 
   0   7   0      259.27      266.33      7.85 o 
   1   7   0      426.39      445.64     26.97 o 
   2   7   0      560.38      567.25     26.73 o 
   3   7   0       85.00       89.75      5.70 o 
   4   7   0       17.52       17.81      6.05 o 
   5   7   0        1.76        3.04      5.96 o 
   6   7   0        6.83       12.47      6.60 o 
   7   7   0      137.05      141.38     11.94 o 
   8   7   0        8.77       38.48      8.26 o 
  -8   8   0      170.02      126.47      9.47 o 
  -7   8   0       17.22        9.49      7.88 o 
  -6   8   0       88.56       76.30      7.38 o 
  -5   8   0       47.47       37.36      3.06 o 
  -4   8   0      103.80      120.90     17.29 o 
  -3   8   0      156.37      148.90      9.25 o 
  -2   8   0       40.26       46.16      2.47 o 
  -1   8   0     1448.11     1578.78     74.15 o 
   0   8   0       44.84       59.66      2.89 o 
   1   8   0      512.05      552.69     20.14 o 
   2   8   0       63.20       80.33      4.96 o 
   3   8   0        2.94        7.08      3.11 o 
   4   8   0      146.58      179.51     11.26 o 
   5   8   0       66.74       96.47     11.50 o 
   6   8   0      235.44      236.09     13.01 o 
   7   8   0       69.24       61.77      8.48 o 
  -7   9   0       26.38        9.38      5.42 o 
  -6   9   0        1.73       -0.36      3.73 o 
  -5   9   0       63.97       54.62      5.38 o 
  -4   9   0      160.84      144.76     18.67 o 
  -3   9   0        8.43       23.12      4.03 o 
  -2   9   0      922.75      961.12     70.99 o 
  -1   9   0       77.14       79.83      9.55 o 
   0   9   0      347.25      376.22     24.27 o 
   1   9   0       17.52       23.68      2.52 o 
   2   9   0       70.56       86.96      7.93 o 
   3   9   0      209.60      238.60     12.45 o 
   4   9   0       44.15       82.20      8.68 o 
   5   9   0      188.36      183.10     13.21 o 
   6   9   0       83.35       91.57      9.19 o 
  -5  10   0      146.55      145.53      9.00 o 
  -4  10   0       26.06       35.60      5.15 o 
  -3  10   0      274.03      294.99      8.52 o 
  -2  10   0       37.65       40.82      3.67 o 
  -1  10   0       15.12       22.72      3.33 o 
   0  10   0       19.83       28.91      3.16 o 
   1  10   0       14.95       17.59      2.70 o 
   2  10   0      159.97      174.96     13.20 o 
   3  10   0        0.08       10.99      8.31 o 
   4  10   0        9.36       21.20      8.38 o 
  -3  11   0        5.62       18.94      5.56 o 
  -2  11   0       49.50       56.58      7.03 o 
  -1  11   0       51.70       86.18     30.87 o 
   0  11   0        4.95       16.80      9.83 o 
   1  11   0      351.07      372.35     14.95 o 
   2  11   0       42.94       21.85      9.06 o 
   1 -11   1       22.47       21.85      9.20 o 
  -4 -10   1       10.04       33.65      9.20 o 
  -3 -10   1       21.12       34.63      8.71 o 
  -2 -10   1        7.01        9.95      8.31 o 
  -1 -10   1       36.37       46.82      8.49 o 
   0 -10   1        7.99       25.82      4.26 o 
   1 -10   1       15.16       21.68      3.48 o 
   2 -10   1       68.76      115.59      7.44 o 
   3 -10   1        1.07       10.75      6.16 o 
   4 -10   1       61.82       63.76      5.62 o 
   5 -10   1       21.82       32.19      5.89 o 
  -5  -9   1       21.21       26.47      8.49 o 
  -4  -9   1        1.68       20.56      8.22 o 
  -3  -9   1        4.09        8.69      7.56 o 
  -2  -9   1        6.92        9.02      7.20 o 
  -1  -9   1      282.36      278.17     12.85 o 
   0  -9   1      132.75      158.55      6.07 o 
   1  -9   1      215.93      265.78     17.74 o 
   2  -9   1        2.18       12.06      3.19 o 
   3  -9   1        1.25        4.52      3.19 o 
   4  -9   1       37.89       50.85      3.72 o 
   5  -9   1       12.20        1.40      9.37 o 
   6  -9   1       98.07       86.23     15.00 o 
  -7  -8   1       15.70       20.38      8.46 o 
  -6  -8   1       94.01       84.19      8.79 o 
  -5  -8   1       23.47       34.05      7.53 o 
  -4  -8   1        0.10        6.63      6.98 o 
  -3  -8   1      122.36      147.29     10.95 o 
  -2  -8   1      348.23      322.94     11.36 o 
  -1  -8   1      484.28      573.59      9.18 o 
   0  -8   1      266.22      259.22     15.37 o 
   1  -8   1      101.85      130.53     10.33 o 
   2  -8   1       16.04       14.10      2.33 o 
   3  -8   1       31.89       48.06      3.32 o 
   4  -8   1       95.40      100.93     10.72 o 
   5  -8   1      497.24      507.88     77.83 o 
   6  -8   1       88.69       82.67      7.70 o 
   7  -8   1       67.07       60.85      6.69 o 
  -8  -7   1       37.90       47.79      8.64 o 
  -7  -7   1       29.03       36.09      7.80 o 
  -6  -7   1        2.38       -1.00      6.83 o 
  -5  -7   1      135.79      111.11     10.64 o 
  -4  -7   1      231.22      271.21     10.90 o 
  -3  -7   1     1089.31      966.34     12.96 o 
  -2  -7   1      184.35      258.69     16.80 o 
  -1  -7   1      466.42      461.41     31.49 o 
   0  -7   1       28.97       30.63      2.37 o 
   1  -7   1       32.01       45.89      3.57 o 
   2  -7   1      897.34     1027.66     81.61 o 
   3  -7   1       10.77       16.83      2.44 o 
   4  -7   1     1015.95      972.11    180.30 o 
   5  -7   1        1.35        9.48      4.90 o 
   6  -7   1      188.38      155.82     23.67 o 
   7  -7   1       26.41       30.56      3.86 o 
   8  -7   1       21.22       25.52      6.54 o 
  -8  -6   1       27.74       35.89      7.66 o 
  -7  -6   1       15.99       14.34      6.58 o 
  -6  -6   1       83.68       68.39      6.96 o 
  -5  -6   1      187.57      208.70      6.48 o 
  -4  -6   1      411.12      363.66     23.00 o 
  -3  -6   1        3.75        9.82      9.11 o 
  -2  -6   1      203.68      205.08     19.29 o 
  -1  -6   1      467.37      451.99     10.58 o 
   0  -6   1      273.45      301.21     14.93 o 
   1  -6   1      227.16      263.45     15.65 o 
   2  -6   1      524.64      529.78     53.88 o 
   3  -6   1      458.58      452.19     64.04 o 
   4  -6   1      202.29      183.58     20.85 o 
   5  -6   1       42.51       47.05      8.34 o 
   6  -6   1      224.37      247.49     23.66 o 
   7  -6   1      160.96      133.10     12.04 o 
   8  -6   1      216.47      181.53      9.98 o 
   9  -6   1       67.84       54.74      5.29 o 
  -9  -5   1        0.15       -1.54      4.13 o 
  -8  -5   1      120.90      175.18     11.87 o 
  -7  -5   1        0.82        2.06      5.98 o 
  -6  -5   1      408.33      415.43     31.85 o 
  -5  -5   1       50.55       58.36      4.38 o 
  -4  -5   1      278.51      333.26     30.38 o 
  -3  -5   1      612.42      577.79     57.77 o 
  -2  -5   1       25.47       28.98      3.28 o 
  -1  -5   1     2179.92     2619.93    184.95 o 
   0  -5   1      524.66      669.77     34.01 o 
   1  -5   1     1547.79     1599.97    137.52 o 
   2  -5   1     1215.77     1242.81    164.49 o 
   3  -5   1       61.85       54.35      7.31 o 
   4  -5   1       67.22       83.38     18.74 o 
   5  -5   1       78.03       84.65     13.26 o 
   6  -5   1      144.41      128.43     17.86 o 
   7  -5   1      240.35      216.85      9.11 o 
   8  -5   1      142.68      112.93     15.66 o 
   9  -5   1      126.13       89.83      5.80 o 
  10  -5   1       77.30       29.82      8.44 o 
  -9  -4   1      134.93      130.74     11.93 o 
  -8  -4   1        7.21       13.61      4.83 o 
  -7  -4   1      183.55      178.04     19.06 o 
  -6  -4   1      111.03       78.72     15.77 o 
  -5  -4   1       50.78       60.38      3.88 o 
  -4  -4   1      134.66       96.42      9.92 o 
  -3  -4   1      163.87      153.89     18.04 o 
  -2  -4   1     4427.44     4739.21     16.51 o 
  -1  -4   1     1209.28     1332.03    101.23 o 
   0  -4   1     1877.05     2222.35     98.97 o 
   1  -4   1      434.67      438.41     45.79 o 
   2  -4   1       71.15       71.69      9.98 o 
   3  -4   1      102.60       92.81     19.60 o 
   4  -4   1      359.17      339.69     69.37 o 
   5  -4   1      674.90      579.35    107.20 o 
   6  -4   1     1170.62     1005.38    176.51 o 
   7  -4   1      150.13      122.14     23.33 o 
   8  -4   1       63.48       44.21      7.86 o 
   9  -4   1      106.08       81.51      7.38 o 
  10  -4   1        7.65        4.01      8.38 o 
 -10  -3   1       83.51       54.66      7.76 o 
  -9  -3   1        0.09       12.54      5.32 o 
  -8  -3   1      184.61      149.41      4.89 o 
  -7  -3   1       27.66       24.85      3.00 o 
  -6  -3   1       15.27       18.98      3.66 o 
  -5  -3   1      503.56      448.19     45.43 o 
  -4  -3   1        0.10       15.94      5.89 o 
  -3  -3   1     7661.73     9222.99    843.64 o 
  -2  -3   1       96.10       87.94      2.87 o 
  -1  -3   1      113.58      129.04      3.81 o 
   0  -3   1       11.20        5.58      1.23 o 
   1  -3   1     1541.71     1600.84    179.33 o 
   2  -3   1     7951.08     8590.25   1298.92 o 
   3  -3   1      173.79      167.48     44.07 o 
   4  -3   1     2299.78     2162.46    392.16 o 
   5  -3   1     1113.99     1083.43    174.29 o 
   6  -3   1       86.03       79.77      8.14 o 
   7  -3   1      122.05      123.87     12.92 o 
   8  -3   1       26.63       26.26      5.38 o 
   9  -3   1      126.71       96.73      5.72 o 
  10  -3   1       85.53       69.16      9.58 o 
 -10  -2   1        0.98        8.14      4.84 o 
  -9  -2   1       34.23       36.62      4.11 o 
  -8  -2   1       63.24       51.12      4.14 o 
  -7  -2   1       59.26       58.36      3.84 o 
  -6  -2   1     1032.89     1011.40     83.38 o 
  -5  -2   1       58.67       59.89      4.28 o 
  -4  -2   1     1506.80     1690.40    122.67 o 
  -3  -2   1      134.86      147.28     14.76 o 
  -2  -2   1      245.70      317.52     23.80 o 
   0  -2   1     1150.58     1168.37     93.72 o 
   2  -2   1     2106.08     1468.03    302.53 o 
   3  -2   1     2087.58     1473.75    269.81 o 
   4  -2   1        7.65       21.66      1.80 o 
   5  -2   1      596.50      797.36     81.74 o 
   6  -2   1      351.18      313.13     29.04 o 
   7  -2   1       79.38       88.37     12.61 o 
   8  -2   1      386.99      345.23     35.13 o 
   9  -2   1      247.29      213.24     48.99 o 
  10  -2   1       76.62       85.62     19.46 o 
  11  -2   1       53.31       82.60      9.55 o 
 -10  -1   1       21.02        9.26      8.73 o 
  -9  -1   1      213.02      215.61      8.30 o 
  -8  -1   1      135.64      100.18      4.44 o 
  -7  -1   1     1564.72     1554.95     81.97 o 
  -6  -1   1        4.64        6.04      4.15 o 
  -5  -1   1     2151.85     2093.56    126.86 o 
  -4  -1   1      332.00      262.25     13.64 o 
  -3  -1   1      293.60      312.32     13.95 o 
   1  -1   1     4202.89     2697.15    453.35 o 
   3  -1   1     2876.06     3872.81    158.61 o 
   4  -1   1       30.07       11.35      1.84 o 
   5  -1   1     1947.54     2247.22    145.02 o 
   6  -1   1       88.30       86.50     22.04 o 
   7  -1   1      415.05      390.42     37.20 o 
   8  -1   1        2.02        6.98      4.36 o 
   9  -1   1      116.74      118.97     15.42 o 
  10  -1   1       20.13       19.49     13.98 o 
  11  -1   1       54.84      113.37     13.71 o 
 -10   0   1       87.65       83.78     21.34 o 
  -9   0   1       81.01       60.53      4.35 o 
  -8   0   1       13.16       30.77     10.09 o 
  -7   0   1      120.57      100.49      3.68 o 
  -6   0   1       39.54       41.90      2.59 o 
  -5   0   1       25.44       48.92      2.87 o 
  -4   0   1      810.78      915.83     43.51 o 
  -3   0   1     2059.03     2419.94    204.56 o 
   3   0   1     1352.36      996.50     27.00 o 
   4   0   1     7105.54     7299.46    168.84 o 
   5   0   1      379.89      402.19     14.30 o 
   6   0   1     3129.91     3385.46     92.52 o 
   7   0   1       86.97       83.81     16.45 o 
   8   0   1       46.45       65.03      3.31 o 
   9   0   1       29.25       24.54      3.52 o 
  10   0   1        2.81        4.83      6.40 o 
  11   0   1      184.52      273.78     13.91 o 
 -10   1   1      196.31      160.63     39.18 o 
  -9   1   1      227.22      219.29      6.15 o 
  -8   1   1      257.80      251.18      4.63 o 
  -7   1   1        0.27        0.90      2.16 o 
  -6   1   1      833.22      939.80     23.43 o 
  -5   1   1      324.08      275.30     10.10 o 
  -4   1   1     5321.18     5779.83    211.09 o 
  -3   1   1     2550.98     2663.07    130.36 o 
  -2   1   1     4341.52     3808.14    145.70 o 
   4   1   1      223.17      309.25      4.47 o 
   5   1   1     6680.33     7599.83     60.94 o 
   6   1   1       54.52       60.31      4.75 o 
   7   1   1      149.75      151.11      4.97 o 
   8   1   1      222.64      217.67      7.03 o 
   9   1   1       70.92       52.09      5.55 o 
  10   1   1      169.58      176.43     11.57 o 
  11   1   1        2.34       15.62      7.67 o 
 -10   2   1       46.50       44.40     13.03 o 
  -9   2   1      256.58      232.14      9.20 o 
  -8   2   1       23.03       14.31      3.19 o 
  -7   2   1      613.25      638.32     22.44 o 
  -6   2   1     1066.55     1104.80     53.40 o 
  -5   2   1     6675.52     7153.68    310.53 o 
  -4   2   1     2351.71     2599.39      8.75 o 
  -2   2   1      471.79      658.05     76.44 o 
   3   2   1     3652.24     3625.59    172.60 o 
   4   2   1     2136.45     2246.40     87.64 o 
   5   2   1      104.11       73.66      2.22 o 
   6   2   1       32.50       25.28      4.30 o 
   7   2   1      471.31      433.12     15.59 o 
   8   2   1       72.95       60.20      4.84 o 
   9   2   1      405.18      371.23     14.77 o 
  10   2   1       39.97       36.88      6.10 o 
  11   2   1       11.57       26.17      7.75 o 
 -10   3   1       66.97       57.90      4.80 o 
  -9   3   1        1.12       -5.79      5.92 o 
  -8   3   1      410.57      395.61     17.80 o 
  -7   3   1      523.48      448.00     45.40 o 
  -6   3   1      743.17      755.68    141.44 o 
  -5   3   1       24.88        6.80      3.90 o 
  -4   3   1       19.96       10.24      3.32 o 
  -3   3   1      584.12      359.39     32.16 o 
  -2   3   1       14.38       56.06     21.22 o 
  -1   3   1     2275.22     1940.67    121.56 o 
   1   3   1     2108.34     3045.53    143.59 o 
   2   3   1      577.38      813.65     51.90 o 
   3   3   1      143.35      157.19     14.22 o 
   4   3   1      213.35      232.59     11.62 o 
   5   3   1     1034.10      970.92     68.81 o 
   6   3   1      425.58      388.12     17.84 o 
   7   3   1      202.65      178.27     23.79 o 
   8   3   1      178.70      156.81      4.69 o 
   9   3   1       81.63       71.94      5.47 o 
  10   3   1        0.19        8.39      4.25 o 
 -10   4   1       40.85       30.91     15.32 o 
  -9   4   1       73.46       44.00     17.63 o 
  -8   4   1       51.23       39.95     11.67 o 
  -7   4   1      235.97      184.58     56.20 o 
  -6   4   1      130.31      105.10     14.30 o 
  -5   4   1        0.12       -2.59      2.21 o 
  -4   4   1      307.77      262.55     14.76 o 
  -3   4   1     3726.52     3254.24    569.84 o 
  -2   4   1     5263.97     5366.08   1079.99 o 
  -1   4   1     3399.39     3581.65    220.45 o 
   0   4   1     1619.48     1569.54     30.55 o 
   1   4   1      287.62      386.12     15.83 o 
   2   4   1       11.96       11.57      2.42 o 
   3   4   1      331.85      282.64      7.72 o 
   4   4   1      360.57      305.79     31.68 o 
   5   4   1     2052.30     1960.59    171.26 o 
   6   4   1        0.42        7.19      3.54 o 
   7   4   1      513.27      414.20     46.13 o 
   8   4   1       27.82       31.61      3.33 o 
   9   4   1        7.78        6.33      9.51 o 
  10   4   1       16.61       26.15      5.04 o 
 -10   5   1        2.74       14.96      7.56 o 
  -9   5   1       57.53       41.26      4.79 o 
  -8   5   1      175.34      128.42      7.97 o 
  -7   5   1      333.88      255.32      4.81 o 
  -6   5   1       16.27       40.86     16.86 o 
  -5   5   1      149.95      171.17     16.90 o 
  -4   5   1      626.88      546.62    104.35 o 
  -3   5   1      709.13      551.63    156.56 o 
  -2   5   1      434.57      483.94     72.96 o 
  -1   5   1      959.14     1104.36     58.27 o 
   0   5   1      548.78      670.22     18.33 o 
   1   5   1     1227.18     1467.20     41.61 o 
   2   5   1      436.77      496.43     20.76 o 
   3   5   1     2451.20     2510.83     90.68 o 
   4   5   1     1285.99     1296.48     41.73 o 
   5   5   1      274.38      264.93     12.64 o 
   6   5   1       49.52       43.63      2.96 o 
   7   5   1       25.75       20.46      8.12 o 
   8   5   1      153.76      115.31     40.19 o 
   9   5   1       71.66       76.46      9.30 o 
  10   5   1        8.02       -6.89      7.69 o 
  -9   6   1        1.92       15.55      7.27 o 
  -8   6   1       55.69       69.20     23.19 o 
  -7   6   1      250.42      231.94     41.05 o 
  -6   6   1        5.57       12.23      6.11 o 
  -5   6   1      492.97      406.14     60.04 o 
  -4   6   1      230.95      186.70     30.90 o 
  -3   6   1      726.56      782.69    156.66 o 
  -2   6   1       14.45       37.71      5.19 o 
  -1   6   1      270.39      267.70     19.03 o 
   0   6   1     1232.36     1209.53     22.21 o 
   1   6   1        3.92       13.70      3.22 o 
   2   6   1     1426.14     1409.51    148.05 o 
   3   6   1      700.46      769.54     10.27 o 
   4   6   1       79.79       70.19      4.08 o 
   5   6   1       86.50       85.79      5.65 o 
   6   6   1        0.05        0.50      3.14 o 
   7   6   1      239.61      253.77     43.11 o 
   8   6   1      164.88      196.99      6.33 o 
   9   6   1       69.49      117.62     13.58 o 
  -9   7   1        0.08      -11.65      7.76 o 
  -8   7   1      141.78      115.72      6.03 o 
  -7   7   1       10.45       13.36      5.71 o 
  -6   7   1      273.29      236.01     30.29 o 
  -5   7   1      136.31      130.85     15.04 o 
  -4   7   1       45.76       44.31      9.57 o 
  -3   7   1      492.30      392.43     70.30 o 
  -2   7   1      202.19      214.45     22.89 o 
  -1   7   1     3426.91     3578.56    108.48 o 
   0   7   1      349.58      387.86     11.76 o 
   1   7   1      899.88      864.31     40.55 o 
   2   7   1      533.95      447.54     57.96 o 
   3   7   1      179.40      190.90      8.10 o 
   4   7   1      427.93      415.22     17.81 o 
   5   7   1       98.65      122.96      9.62 o 
   6   7   1      130.75      145.96     10.88 o 
   7   7   1      283.88      346.40     12.94 o 
   8   7   1       87.60       72.14      8.64 o 
  -8   8   1        1.30       -7.84      5.23 o 
  -7   8   1      191.45      161.24     12.09 o 
  -6   8   1       14.74       15.18      3.18 o 
  -5   8   1       57.90       60.93      5.71 o 
  -4   8   1      132.33       96.67     13.61 o 
  -3   8   1        1.41       10.17      3.17 o 
  -2   8   1     1806.95     1728.76    121.72 o 
  -1   8   1       22.46       23.34      4.16 o 
   0   8   1      247.57      261.64     14.94 o 
   1   8   1      254.42      270.54     15.01 o 
   2   8   1       18.26        4.69      4.97 o 
   3   8   1      265.86      302.77      6.73 o 
   4   8   1        1.21        5.58      6.38 o 
   5   8   1      157.48      158.92     11.30 o 
   6   8   1      228.67      281.67     12.69 o 
   7   8   1       26.93       20.20      7.80 o 
   8   8   1        4.55       25.23      8.71 o 
  -7   9   1       60.77       50.22      5.53 o 
  -6   9   1        0.27        0.83      4.36 o 
  -5   9   1      107.40      111.97     14.60 o 
  -4   9   1        0.64        4.73      4.52 o 
  -3   9   1       89.84      112.45     10.23 o 
  -2   9   1        1.19       13.43      3.06 o 
  -1   9   1       69.64       76.53      5.11 o 
   0   9   1      202.70      196.03     13.46 o 
   1   9   1        0.45        2.39      2.57 o 
   2   9   1      911.56      767.04     66.80 o 
   3   9   1       66.46       61.95      7.58 o 
   4   9   1      213.78      213.23     12.41 o 
   5   9   1        7.14       22.42      7.78 o 
   6   9   1       91.64       73.43      8.93 o 
  -6  10   1      240.61      254.19     18.56 o 
  -5  10   1       37.48       41.90      7.79 o 
  -4  10   1      342.14      339.31     73.92 o 
  -3  10   1        3.44       13.42      3.65 o 
  -2  10   1      227.35      248.72     19.19 o 
  -1  10   1       53.06       45.18      7.56 o 
   0  10   1        0.44        7.50      7.47 o 
   1  10   1      612.46      627.68     23.07 o 
   3  10   1      313.16      360.21     14.69 o 
   4  10   1        7.74       22.91      8.40 o 
   5  10   1        9.44       15.29      8.53 o 
  -4  11   1       13.19       26.03      5.64 o 
  -3  11   1       11.78       23.21      8.32 o 
  -2  11   1      102.43       91.95     13.81 o 
  -1  11   1        0.86       14.32      8.93 o 
   0  11   1      192.63      190.64      8.29 o 
   1  11   1        8.37       19.80      4.57 o 
   2  11   1      186.01      168.25     14.75 o 
   3  11   1        2.07        9.44      9.20 o 
  -2 -10   2        1.02       -7.11      8.58 o 
  -1 -10   2      143.45      127.75     13.89 o 
   0 -10   2        3.22        8.82      8.57 o 
   1 -10   2       62.30       94.92     11.90 o 
   2 -10   2        0.05       13.81      5.04 o 
   3 -10   2       15.11       12.38      5.28 o 
   4 -10   2       15.05       17.50      5.49 o 
  -4  -9   2       17.55       18.57      8.44 o 
  -3  -9   2       16.22       22.56      7.97 o 
  -2  -9   2      215.62      222.26     12.78 o 
  -1  -9   2       90.30      156.11     12.52 o 
   0  -9   2      270.17      275.38     14.57 o 
   1  -9   2        2.18        6.90      2.96 o 
   2  -9   2        0.64        0.03      3.20 o 
   3  -9   2       18.76       32.33      5.20 o 
   4  -9   2        3.91        3.98      8.74 o 
   5  -9   2      132.26      138.23      7.09 o 
   6  -9   2        8.41       -4.08      7.66 o 
  -6  -8   2        4.27       14.07      8.06 o 
  -5  -8   2       42.75       38.93      8.31 o 
  -4  -8   2       20.76       24.22      7.49 o 
  -3  -8   2       66.12       54.88      7.53 o 
  -2  -8   2        0.65        5.80      6.93 o 
  -1  -8   2       53.15       82.73      7.55 o 
   0  -8   2       14.71       17.17      5.02 o 
   1  -8   2        6.56        1.98      3.87 o 
   2  -8   2       44.22       41.34      8.91 o 
   3  -8   2        1.11        6.80      2.91 o 
   4  -8   2      109.86      122.73     25.64 o 
   5  -8   2       38.82       43.33      5.75 o 
   6  -8   2       11.57        9.77      7.18 o 
   7  -8   2       20.09        7.64      7.67 o 
  -7  -7   2        8.46       19.14      7.80 o 
  -6  -7   2        4.79        4.59      7.07 o 
  -5  -7   2      271.18      303.22     12.30 o 
  -4  -7   2       44.26       44.71      6.93 o 
  -3  -7   2      125.63      172.66     10.39 o 
  -2  -7   2       47.18       47.57      6.42 o 
  -1  -7   2        0.55       11.20      3.62 o 
   0  -7   2      656.59      759.04     14.71 o 
   1  -7   2      182.72      228.64     17.27 o 
   2  -7   2      855.66      867.73     90.73 o 
   3  -7   2      788.16      826.19     95.69 o 
   4  -7   2      298.98      299.79     39.06 o 
   5  -7   2        1.39       10.41      2.82 o 
   6  -7   2      162.50      133.65      6.09 o 
   7  -7   2        1.57       -2.21      5.75 o 
   8  -7   2      232.71      199.47     12.72 o 
  -8  -6   2      105.41       81.35      8.75 o 
  -7  -6   2       17.89       22.31      7.14 o 
  -6  -6   2      307.20      268.62     11.41 o 
  -5  -6   2       72.14       74.46      7.60 o 
  -4  -6   2      171.36      193.23     14.65 o 
  -3  -6   2       29.13       37.57      5.93 o 
  -2  -6   2      161.71      160.04     19.02 o 
  -1  -6   2      717.58      744.69     42.61 o 
   0  -6   2      560.24      541.11     14.75 o 
   1  -6   2      500.61      601.35     37.59 o 
   2  -6   2      433.49      414.18     47.52 o 
   3  -6   2       32.44       33.36      2.45 o 
   4  -6   2       29.65       44.63     10.73 o 
   5  -6   2        2.75        4.99      2.45 o 
   6  -6   2      147.52      134.25     14.52 o 
   7  -6   2      396.54      360.98     10.24 o 
   8  -6   2       53.18       54.76      9.43 o 
   9  -6   2       52.72       34.90      8.27 o 
  -8  -5   2       24.37       39.77      7.45 o 
  -7  -5   2      110.57      114.54     10.44 o 
  -6  -5   2       62.08       66.96      7.29 o 
  -5  -5   2       16.91       16.86      3.67 o 
  -4  -5   2       25.92       30.06     15.00 o 
  -3  -5   2      143.55      136.53     11.43 o 
  -2  -5   2     2627.31     3201.98    319.18 o 
  -1  -5   2      319.09      354.64     28.52 o 
   0  -5   2      245.31      301.12      9.67 o 
   1  -5   2      277.70      260.55     25.58 o 
   2  -5   2       43.84       34.09      3.60 o 
   3  -5   2      178.90      245.99     28.94 o 
   4  -5   2       64.82      110.09     20.71 o 
   5  -5   2       69.46       55.74      9.28 o 
   6  -5   2      536.09      520.22     59.30 o 
   7  -5   2      124.83      128.08     22.71 o 
   8  -5   2        4.20       -0.46     10.34 o 
   9  -5   2       32.61       28.44     11.41 o 
  -9  -4   2        5.57       13.02      4.24 o 
  -8  -4   2       85.24       73.42     17.41 o 
  -7  -4   2        5.70        1.68      1.84 o 
  -6  -4   2       32.41       21.35      3.62 o 
  -5  -4   2      561.21      619.83     83.45 o 
  -4  -4   2       10.29       14.16      2.93 o 
  -3  -4   2     1936.67     2234.81    239.78 o 
  -2  -4   2       91.76      102.98     13.49 o 
  -1  -4   2      910.04     1168.15     91.17 o 
   0  -4   2      154.03      161.06     11.30 o 
   1  -4   2      447.30      584.34     66.88 o 
   2  -4   2     9260.00    10032.11   1493.80 o 
   3  -4   2      109.69      127.13     27.76 o 
   4  -4   2     1450.81     1357.67    262.83 o 
   5  -4   2      217.97      237.40     41.08 o 
   6  -4   2      548.66      549.31    112.36 o 
   7  -4   2       88.83       77.36     14.39 o 
   8  -4   2       69.48       60.67      6.97 o 
   9  -4   2       55.13       43.58      4.48 o 
  10  -4   2       64.30       67.12      7.01 o 
  -9  -3   2       80.67       88.55     14.85 o 
  -8  -3   2      144.82      129.76      8.68 o 
  -7  -3   2        0.24        3.77      3.95 o 
  -6  -3   2      769.32      721.85     68.77 o 
  -5  -3   2       26.82       50.34      2.25 o 
  -4  -3   2     2379.82     2740.46    352.99 o 
  -3  -3   2      336.57      439.19     51.02 o 
  -2  -3   2     1972.92     2328.93    237.21 o 
  -1  -3   2      474.63      503.86     47.62 o 
   1  -3   2     5610.78     6279.03    860.74 o 
   2  -3   2      487.41      568.79    104.16 o 
   3  -3   2     5815.10     5360.81   1110.63 o 
   4  -3   2     2020.18     2010.04    363.54 o 
   5  -3   2      425.39      366.42     69.44 o 
   6  -3   2       46.56       60.31     13.19 o 
   7  -3   2       62.43       78.34     17.49 o 
   8  -3   2      128.13      106.52     13.21 o 
   9  -3   2      125.63       92.76     10.90 o 
  10  -3   2       28.42       29.27      8.33 o 
 -10  -2   2       22.56       18.22      4.15 o 
  -9  -2   2      165.09      127.31     10.11 o 
  -8  -2   2        4.75        9.03      5.81 o 
  -7  -2   2      382.45      453.87     40.04 o 
  -6  -2   2       57.44       68.11      3.90 o 
  -5  -2   2      793.28      757.42     68.04 o 
  -4  -2   2      884.64      978.09     66.44 o 
  -3  -2   2      330.92      456.52     25.13 o 
  -2  -2   2      488.53      558.92     50.41 o 
  -1  -2   2        4.80       17.57      1.19 o 
   0  -2   2      748.48      824.71      9.80 o 
   1  -2   2     6611.45     6030.38    132.26 o 
   2  -2   2     5994.41     5693.07    868.64 o 
   3  -2   2      396.25      562.97     69.12 o 
   4  -2   2       62.56       43.04      8.39 o 
   5  -2   2     1136.88     1074.46    138.84 o 
   6  -2   2        3.34        2.97      2.05 o 
   7  -2   2      995.84     1055.54     91.88 o 
   8  -2   2      132.57      163.83     31.41 o 
   9  -2   2      257.99      237.98     28.35 o 
  10  -2   2        8.59        2.58     12.14 o 
  11  -2   2       96.71       99.50      9.82 o 
 -10  -1   2       50.29       41.60      4.21 o 
  -9  -1   2      194.17      143.89      7.88 o 
  -8  -1   2      311.12      281.77     16.92 o 
  -7  -1   2      341.86      338.06     23.20 o 
  -6  -1   2      311.90      292.44     16.50 o 
  -5  -1   2       97.16      116.06      6.86 o 
  -4  -1   2      365.78      277.04     21.46 o 
  -3  -1   2     5101.03     5890.17    365.56 o 
  -2  -1   2     5158.53     6560.52    538.59 o 
   1  -1   2     4786.40     4014.64    329.32 o 
   2  -1   2        3.94       22.93      5.28 o 
   3  -1   2      725.38     1009.61     66.55 o 
   4  -1   2     3472.66     4011.22    211.18 o 
   5  -1   2      796.93     1059.66     63.08 o 
   6  -1   2     2952.98     3077.30    205.58 o 
   7  -1   2      117.26      105.59      6.70 o 
   8  -1   2        0.63       10.25      7.55 o 
   9  -1   2      179.21      148.62     36.62 o 
  10  -1   2        4.32        2.62     10.31 o 
  11  -1   2       88.30      156.07     14.13 o 
 -10   0   2       11.55        5.44      6.75 o 
  -9   0   2      114.96      124.74      9.24 o 
  -8   0   2        4.68        0.06      2.45 o 
  -7   0   2       99.41       80.64      3.69 o 
  -6   0   2      101.15      124.02      5.73 o 
  -5   0   2       30.04       42.05      2.49 o 
  -4   0   2     3216.68     3790.35    527.25 o 
  -3   0   2      347.30      332.55     24.24 o 
  -2   0   2     1970.70     2319.30    130.39 o 
   1   0   2       33.62       20.93      3.01 o 
   3   0   2     3604.65     3029.45     99.23 o 
   4   0   2     1544.15     1433.94     62.01 o 
   5   0   2     2642.28     3010.40     92.91 o 
   6   0   2       64.00       87.33     15.62 o 
   7   0   2       68.34       65.86      8.55 o 
   8   0   2        1.55        0.85      5.40 o 
   9   0   2        2.85        3.63      3.67 o 
  10   0   2       77.45       90.96      7.87 o 
  11   0   2        2.81       20.56      8.04 o 
 -10   1   2      100.93      110.96     16.72 o 
  -9   1   2       67.15       58.74      4.00 o 
  -8   1   2       45.78       51.50      3.57 o 
  -7   1   2      660.26      707.30     20.83 o 
  -6   1   2      922.36      855.97     33.99 o 
  -5   1   2     2756.91     2800.67    240.70 o 
  -4   1   2       14.45       30.62      3.51 o 
  -3   1   2      455.65      495.38     60.21 o 
  -2   1   2     4743.88     5688.25     12.19 o 
   2   1   2     6116.99     8595.65    380.81 o 
   4   1   2      136.01       78.82      4.76 o 
   5   1   2       11.56       41.24      9.84 o 
   6   1   2      240.13      212.34      7.70 o 
   7   1   2      965.82      962.91     19.28 o 
   8   1   2       17.92       21.07      2.67 o 
   9   1   2      227.82      211.10     12.39 o 
  10   1   2       12.56       10.02      7.00 o 
  11   1   2       34.20       61.26      8.35 o 
 -10   2   2       78.04       63.00      8.58 o 
  -9   2   2       93.60       97.75     10.23 o 
  -8   2   2      149.51      141.73      7.06 o 
  -7   2   2      563.88      524.20     12.90 o 
  -6   2   2      169.03      155.38     13.06 o 
  -5   2   2     1890.79     1695.08    109.79 o 
  -4   2   2      357.84      317.00     28.97 o 
  -3   2   2      792.41      806.46     66.30 o 
   1   2   2     3772.53     2622.61    142.79 o 
   2   2   2     3703.31     5067.04    283.64 o 
   4   2   2        1.54        5.64      1.63 o 
   5   2   2     1108.10     1150.43     37.38 o 
   6   2   2     3164.18     3226.28     88.82 o 
   7   2   2      234.01      238.12      6.38 o 
   8   2   2     1498.51     1495.27     60.76 o 
   9   2   2       20.95       24.80      4.79 o 
  10   2   2       75.58       74.72      8.95 o 
  11   2   2       35.11       44.69      6.10 o 
 -10   3   2       88.77       88.78      7.86 o 
  -9   3   2       49.36       43.85      3.86 o 
  -8   3   2      229.67      190.94     11.66 o 
  -7   3   2      760.41      676.46     44.15 o 
  -6   3   2      628.72      591.23     46.57 o 
  -5   3   2      108.32       90.45     22.52 o 
  -4   3   2     1429.20     1230.17      5.65 o 
  -3   3   2      732.79      542.98     64.31 o 
  -2   3   2     7799.55     8813.22     18.30 o 
   2   3   2      604.35      424.44     29.47 o 
   3   3   2      168.53      225.21     17.76 o 
   4   3   2      165.90      141.92      8.61 o 
   5   3   2     2048.67     2064.84    109.05 o 
   6   3   2       39.29       31.77      5.45 o 
   7   3   2      343.11      310.86     11.23 o 
   8   3   2        3.16       13.67      5.82 o 
   9   3   2       14.06       20.64      3.98 o 
  10   3   2       61.42       63.09      8.39 o 
  -9   4   2       92.38       64.44     12.21 o 
  -8   4   2      270.61      217.11     45.32 o 
  -7   4   2       61.36       54.97      5.76 o 
  -6   4   2        0.87        5.27      2.93 o 
  -5   4   2       28.76       33.15     12.70 o 
  -4   4   2     1616.99     1471.57    146.00 o 
  -3   4   2     1982.73     2065.59    325.46 o 
  -2   4   2     2290.22     2163.25    486.67 o 
  -1   4   2      424.05      400.46     20.97 o 
   0   4   2      740.85      673.03     14.17 o 
   1   4   2     2154.69     1951.74     64.50 o 
   2   4   2      652.59      568.79     22.35 o 
   3   4   2     1702.95     1666.50    112.31 o 
   4   4   2     4836.43     4872.14    373.54 o 
   5   4   2       91.61       82.53      2.43 o 
   6   4   2       49.09       47.71      2.33 o 
   7   4   2        1.95        5.64      4.61 o 
   8   4   2       13.42       15.86      5.11 o 
   9   4   2      178.31      152.54      6.49 o 
  10   4   2       23.75       33.09      6.90 o 
 -10   5   2       97.25       81.12     23.49 o 
  -9   5   2       23.19       44.05     23.69 o 
  -8   5   2       16.11       32.43     21.53 o 
  -7   5   2       63.42       95.47     23.18 o 
  -6   5   2       34.88       53.20     25.66 o 
  -5   5   2      865.12      738.76     80.66 o 
  -4   5   2      755.24      714.81     96.42 o 
  -3   5   2       22.19       26.24      7.32 o 
  -2   5   2        4.31       16.88      1.98 o 
  -1   5   2      213.82      254.95     12.66 o 
   0   5   2     3427.80     3924.61     90.87 o 
   1   5   2       38.92       25.38      3.00 o 
   2   5   2     3829.49     3701.01    169.36 o 
   3   5   2     1818.72     1701.45     63.53 o 
   4   5   2      616.69      540.62     32.50 o 
   5   5   2      291.81      301.26     25.33 o 
   6   5   2        1.16        1.72      2.70 o 
   7   5   2      177.11      171.09     20.42 o 
   8   5   2      426.82      333.09      8.42 o 
   9   5   2      113.64      110.32     13.89 o 
  10   5   2       47.26       45.18      6.52 o 
  -9   6   2        1.43       -1.45      8.52 o 
  -8   6   2      145.78      167.60      7.68 o 
  -7   6   2       97.67       91.30     14.63 o 
  -6   6   2      643.49      622.56     70.41 o 
  -5   6   2       17.95       22.81      5.32 o 
  -4   6   2      209.23      168.89     26.89 o 
  -3   6   2        5.47        4.26      5.09 o 
  -2   6   2      599.71      541.21     77.93 o 
  -1   6   2     2355.60     2588.22    147.50 o 
   0   6   2      798.64      753.65     17.48 o 
   1   6   2      496.50      551.81     15.34 o 
   2   6   2      928.01      915.60     53.33 o 
   3   6   2       88.10       81.04      6.10 o 
   4   6   2       17.41       29.00      5.05 o 
   5   6   2        0.05        2.70      1.84 o 
   6   6   2      150.25      145.58     11.58 o 
   7   6   2      532.31      488.08     40.41 o 
   8   6   2      168.66      166.15      6.82 o 
   9   6   2       32.11       43.05      5.70 o 
  -9   7   2       49.52       36.07      5.58 o 
  -8   7   2        0.04       -7.12      4.75 o 
  -7   7   2      263.73      199.29     20.99 o 
  -6   7   2       23.26       26.33      3.33 o 
  -5   7   2        4.16        4.00      2.54 o 
  -4   7   2       88.84       86.34     15.14 o 
  -3   7   2       30.51       41.64     13.37 o 
  -2   7   2     2500.78     2317.04    358.29 o 
  -1   7   2      338.41      294.46     14.66 o 
   0   7   2     1534.33     1696.84     60.20 o 
   1   7   2       24.77       23.40      2.06 o 
   2   7   2      161.26      138.57     16.37 o 
   3   7   2     1478.69     1476.99     44.77 o 
   4   7   2       11.06       11.22      4.24 o 
   5   7   2      772.55      680.61      9.27 o 
   6   7   2      185.57      189.30     14.90 o 
   7   7   2      118.50      107.42     26.57 o 
   8   7   2       16.37       18.43      3.62 o 
   9   7   2        6.25       35.72      8.97 o 
  -8   8   2       97.38       72.01      5.50 o 
  -7   8   2       84.52       87.03     10.36 o 
  -6   8   2        2.64        1.14      3.25 o 
  -5   8   2      338.62      318.05     53.05 o 
  -4   8   2       73.87       68.00     20.16 o 
  -3   8   2      828.86      758.01    159.38 o 
  -2   8   2       26.77       39.33      4.25 o 
  -1   8   2     1132.24     1234.52     73.14 o 
   0   8   2      134.28      111.40      4.63 o 
   1   8   2        0.85        2.58      2.24 o 
   2   8   2      934.86      855.56     76.61 o 
   3   8   2      241.56      305.70     12.91 o 
   4   8   2     1391.87     1371.90     26.52 o 
   5   8   2      174.70      181.92     20.61 o 
   6   8   2       76.45       93.79     11.41 o 
   7   8   2        0.86       24.02      7.93 o 
   8   8   2        0.35       29.67      8.62 o 
  -7   9   2        0.02        0.24     10.30 o 
  -6   9   2      266.61      230.58     32.08 o 
  -5   9   2       12.25       16.48      3.17 o 
  -4   9   2      460.96      417.16     89.70 o 
  -3   9   2      196.03      183.47     29.76 o 
  -2   9   2        3.57       10.54      2.95 o 
  -1   9   2       95.07       76.92     10.35 o 
   0   9   2        3.68        5.49      2.70 o 
   1   9   2      727.68      679.49     18.97 o 
   2   9   2      242.91      248.83     21.23 o 
   3   9   2      687.68      571.08     54.44 o 
   4   9   2        6.01        7.95      6.98 o 
   5   9   2       10.23       15.93      7.40 o 
   6   9   2       33.60       52.55      8.02 o 
   7   9   2       36.80       55.17      8.86 o 
  -6  10   2       82.77      107.70     11.99 o 
  -5  10   2       80.84       82.80     14.50 o 
  -4  10   2       30.40       36.92     11.82 o 
  -3  10   2       32.66       35.00      3.25 o 
  -2  10   2       83.34       73.43      8.81 o 
  -1  10   2       21.94       35.73      5.31 o 
   0  10   2      346.77      354.69     32.00 o 
   1  10   2       19.31       30.66      7.83 o 
   2  10   2      168.81      145.52     55.08 o 
   3  10   2        4.29       12.24      3.20 o 
   4  10   2        8.07        7.69      7.89 o 
   5  10   2       68.17       79.89      8.93 o 
   6  10   2        3.12       18.85      8.38 o 
  -4  11   2        3.99        0.65      9.54 o 
  -3  11   2      182.98      199.13      9.11 o 
  -2  11   2      100.02       95.13     13.32 o 
  -1  11   2      116.05      159.88     24.80 o 
   0  11   2        7.64       20.19      4.79 o 
   1  11   2       16.48       30.03      4.78 o 
   2  11   2        6.85        0.78     18.14 o 
   3  11   2       14.43       16.15      8.53 o 
   4  11   2      137.13      129.21     14.96 o 
   0 -10   3      100.21      106.28     10.28 o 
   1 -10   3        0.80       21.22      9.08 o 
   2 -10   3        8.83       14.91      5.79 o 
  -3  -9   3       13.65        4.94      8.26 o 
  -2  -9   3       26.63       22.15      8.17 o 
  -1  -9   3        9.78        9.31      8.15 o 
   0  -9   3        1.20       -1.53      8.04 o 
   1  -9   3        0.46        9.48      3.22 o 
   2  -9   3        2.02        1.65      3.40 o 
   3  -9   3       23.62       20.44      3.80 o 
   4  -9   3      100.72      100.18      7.20 o 
   5  -9   3       18.31        4.81      8.00 o 
  -5  -8   3       80.93       73.33      8.99 o 
  -4  -8   3       70.08       64.34      8.40 o 
  -3  -8   3       28.69       49.07      7.98 o 
  -2  -8   3       46.43       54.81      7.87 o 
  -1  -8   3       39.60       40.41      7.62 o 
   0  -8   3       53.63       62.11      3.73 o 
   1  -8   3      329.72      357.80      8.39 o 
   2  -8   3       12.05       22.21      4.35 o 
   3  -8   3      306.73      349.11      8.40 o 
   4  -8   3        5.51        2.34      4.20 o 
   5  -8   3       20.74       11.52      7.16 o 
   6  -8   3        4.86        5.23      7.44 o 
   7  -8   3        6.77       -5.60      7.82 o 
  -6  -7   3       32.06       34.07      8.04 o 
  -5  -7   3       32.25       29.36      7.56 o 
  -4  -7   3        1.30        9.10      6.74 o 
  -3  -7   3       37.58       49.56      6.94 o 
  -2  -7   3        3.62       -2.00      6.22 o 
  -1  -7   3      346.13      364.86     11.32 o 
   0  -7   3        2.56        9.16      3.05 o 
   1  -7   3      170.52      191.80     12.99 o 
   2  -7   3       11.70        5.30      6.06 o 
   3  -7   3        0.37       -1.31      2.89 o 
   4  -7   3       40.69       55.49      6.56 o 
   5  -7   3        8.71       19.27      2.98 o 
   6  -7   3       26.99       29.00      6.76 o 
   7  -7   3      139.54      127.82     11.54 o 
   8  -7   3       53.37       24.39      8.27 o 
  -7  -6   3       55.25       56.76      7.84 o 
  -6  -6   3        4.10       10.50      7.00 o 
  -5  -6   3        5.35       -1.80      6.31 o 
  -4  -6   3       57.47       47.76      4.44 o 
  -3  -6   3        9.54        9.31      3.98 o 
  -2  -6   3      486.78      537.55     34.29 o 
  -1  -6   3       85.94      106.40      5.99 o 
   0  -6   3      482.42      558.36     12.59 o 
   1  -6   3        4.04        5.80      2.17 o 
   2  -6   3       31.06       36.90      4.91 o 
   3  -6   3      682.73      741.76     72.02 o 
   4  -6   3        0.92       10.97      3.72 o 
   5  -6   3      254.57      260.98     38.19 o 
   6  -6   3       61.48       92.46     21.44 o 
   7  -6   3      214.99      168.37      6.45 o 
   8  -6   3        1.62      -10.28      7.49 o 
  -8  -5   3       72.17       64.98      8.06 o 
  -7  -5   3       45.79       24.97      6.87 o 
  -6  -5   3       17.66       21.45      6.18 o 
  -5  -5   3      370.97      359.44     20.71 o 
  -4  -5   3        6.43        8.96      5.51 o 
  -3  -5   3     1783.79     2068.89    273.31 o 
  -2  -5   3      301.83      339.07     30.84 o 
  -1  -5   3     1989.34     2204.44    209.39 o 
   0  -5   3       82.59       84.76      7.62 o 
   1  -5   3      401.87      464.82     32.38 o 
   2  -5   3      887.27     1011.62    107.14 o 
   3  -5   3      759.50      917.44    129.66 o 
   4  -5   3     1605.09     1585.22    246.04 o 
   5  -5   3      658.87      661.94    113.36 o 
   6  -5   3      310.42      298.27     46.53 o 
   7  -5   3        0.45        4.72      4.03 o 
   8  -5   3       95.40       81.37     25.48 o 
   9  -5   3       20.38       -5.16      7.80 o 
  -9  -4   3       46.91       35.49      8.15 o 
  -8  -4   3       15.55       19.05      6.96 o 
  -7  -4   3        2.17       -4.31      7.55 o 
  -6  -4   3      156.60      160.08     22.68 o 
  -5  -4   3       24.79       18.92      3.54 o 
  -4  -4   3      877.98      881.75    112.21 o 
  -3  -4   3      622.12      641.89     96.21 o 
  -2  -4   3      223.86      361.36     40.55 o 
  -1  -4   3        2.67        0.59      2.47 o 
   0  -4   3      122.72      204.86      7.62 o 
   1  -4   3      747.69      780.47     58.13 o 
   2  -4   3     2986.11     3209.70    400.80 o 
   3  -4   3     3859.85     4063.21    576.86 o 
   4  -4   3       21.16       15.14      6.54 o 
   5  -4   3       52.49       58.46     19.57 o 
   6  -4   3       91.43       78.28     27.84 o 
   7  -4   3        0.87        5.97      3.14 o 
   8  -4   3      144.15      142.17     26.83 o 
   9  -4   3       75.55       74.60      7.97 o 
  10  -4   3       11.02       27.61      8.95 o 
  -9  -3   3       25.46       39.82      6.11 o 
  -8  -3   3        3.94       12.85      6.08 o 
  -7  -3   3      241.99      241.66     19.56 o 
  -6  -3   3       25.79       30.84      3.23 o 
  -5  -3   3      208.60      228.31     29.17 o 
  -4  -3   3        8.84        2.79      3.43 o 
  -3  -3   3       10.42        2.12      3.94 o 
  -2  -3   3      492.89      671.44     88.23 o 
  -1  -3   3      495.56      493.75     25.57 o 
   0  -3   3     3044.86     2918.71     68.37 o 
   1  -3   3     1001.61     1118.73     68.95 o 
   2  -3   3     5400.27     5437.60    500.43 o 
   3  -3   3      423.23      418.91     53.38 o 
   4  -3   3      125.87      112.66     17.07 o 
   5  -3   3      298.20      286.63     63.70 o 
   6  -3   3      599.36      758.19    106.74 o 
   7  -3   3     1098.08      983.85     46.46 o 
   8  -3   3      187.59      154.76     13.50 o 
   9  -3   3      179.79      163.40     37.44 o 
  10  -3   3        5.96        9.46      8.66 o 
  -9  -2   3       60.30       70.35     12.15 o 
  -8  -2   3      422.57      434.23     41.31 o 
  -7  -2   3       79.76       75.58      9.32 o 
  -6  -2   3      522.92      492.73     51.45 o 
  -5  -2   3       85.02       85.76      5.65 o 
  -4  -2   3       51.22       58.19      2.98 o 
  -3  -2   3     4422.55     4864.29    365.46 o 
  -2  -2   3      177.34      227.43     26.98 o 
  -1  -2   3     9236.83    10742.51   1175.67 o 
   0  -2   3      695.42      705.76     29.39 o 
   1  -2   3      458.65      436.16     27.06 o 
   2  -2   3      136.87      131.60     19.36 o 
   3  -2   3       32.15       28.06      6.30 o 
   4  -2   3     2040.34     1973.48    156.87 o 
   5  -2   3     1254.39     1281.62     91.62 o 
   6  -2   3     1689.10     1819.32    116.48 o 
   7  -2   3        3.24       17.58      4.51 o 
   8  -2   3      292.03      268.35     20.40 o 
   9  -2   3       64.93       54.32      7.18 o 
  10  -2   3       54.20       45.86      8.04 o 
 -10  -1   3        0.35       10.50      4.56 o 
  -9  -1   3       85.42       75.87      9.03 o 
  -8  -1   3       78.14       61.16      8.65 o 
  -7  -1   3      231.15      284.52     23.47 o 
  -6  -1   3      443.90      435.91     39.91 o 
  -5  -1   3      175.26      158.51     12.13 o 
  -4  -1   3     1067.37     1201.29    108.53 o 
  -3  -1   3      736.84      930.11     54.43 o 
  -2  -1   3     3471.69     3853.57    191.84 o 
  -1  -1   3      633.10      651.06     45.18 o 
   0  -1   3     1544.46     1555.01     22.87 o 
   1  -1   3     1918.33     2183.99    188.54 o 
   2  -1   3       19.27       12.67      0.92 o 
   3  -1   3     1273.88     1243.59     64.36 o 
   4  -1   3      213.52      303.17     27.24 o 
   5  -1   3     1983.76     1835.21     97.67 o 
   6  -1   3      812.41      672.19     44.10 o 
   7  -1   3        7.10        3.77      1.80 o 
   8  -1   3       31.14       42.80      5.14 o 
   9  -1   3       61.15       67.57      9.08 o 
  10  -1   3       82.60      118.18     12.36 o 
  11  -1   3       15.87       24.30     18.44 o 
 -10   0   3      152.47      145.31     17.11 o 
  -9   0   3       30.14       14.67      2.91 o 
  -8   0   3       31.78       18.83      3.16 o 
  -7   0   3      266.28      312.93     23.69 o 
  -6   0   3       82.08       74.47      3.36 o 
  -5   0   3     1017.61     1085.45    118.51 o 
  -4   0   3        7.77        9.66      1.42 o 
  -3   0   3     1620.55     1680.78    121.71 o 
  -2   0   3       42.93       34.95      3.56 o 
  -1   0   3     1377.49     1345.63     52.76 o 
   0   0   3     4622.85     4316.10    249.14 o 
   1   0   3     3285.50     2444.60    181.07 o 
   2   0   3     5867.94     5005.69    106.53 o 
   4   0   3      793.48      967.74     34.57 o 
   5   0   3       76.58      102.09      7.22 o 
   6   0   3       15.19       10.31      4.54 o 
   7   0   3      639.52      754.34     41.23 o 
   8   0   3        5.56        5.94      6.48 o 
   9   0   3      294.10      335.63     25.66 o 
  10   0   3        2.37       -1.48      7.05 o 
  11   0   3       80.11      145.48     13.36 o 
 -10   1   3      132.02      118.78      8.84 o 
  -9   1   3       15.05       13.11      2.83 o 
  -8   1   3       83.55       80.23      5.61 o 
  -7   1   3      426.43      413.82     25.72 o 
  -6   1   3     1666.03     1769.28    152.69 o 
  -5   1   3      787.71      850.76     12.90 o 
  -4   1   3     1986.72     2528.37    255.54 o 
  -3   1   3        2.03        1.29      2.67 o 
  -2   1   3      725.74      854.22     32.83 o 
  -1   1   3     1167.44      879.71     47.41 o 
   0   1   3     3510.31     3844.13    495.51 o 
   4   1   3        2.60        8.22      1.26 o 
   5   1   3      655.78      598.70     20.76 o 
   6   1   3     1785.71     1801.65     71.21 o 
   7   1   3       11.97       21.66      2.81 o 
   8   1   3      527.15      580.80     21.11 o 
   9   1   3       47.31       43.48      9.20 o 
  10   1   3        4.28        3.30      6.96 o 
  11   1   3       42.39       64.94      8.68 o 
 -10   2   3       11.58       11.72     10.44 o 
  -9   2   3       35.72       64.46      3.98 o 
  -8   2   3       17.17       12.33      2.29 o 
  -7   2   3      316.00      355.18     21.13 o 
  -6   2   3        7.98        6.76      3.19 o 
  -5   2   3      132.68       97.13      3.43 o 
  -4   2   3       30.06       57.52      4.14 o 
  -3   2   3      367.01      330.98      5.36 o 
  -2   2   3     2158.56     2556.24    148.34 o 
  -1   2   3      445.36      287.48     11.25 o 
   0   2   3       60.15       32.40      2.20 o 
   3   2   3      558.06      812.89     29.61 o 
   4   2   3     2586.23     3013.89     94.95 o 
   5   2   3     1251.84     1318.76     41.64 o 
   6   2   3      816.02      776.72     21.21 o 
   7   2   3      157.86      150.24      6.50 o 
   8   2   3       91.57       90.95      7.52 o 
   9   2   3        8.93        6.66      3.43 o 
  10   2   3      158.16      188.24     12.23 o 
  11   2   3       21.65       25.59      8.24 o 
 -10   3   3       11.99       22.30      5.11 o 
  -9   3   3      160.09      120.11     12.58 o 
  -8   3   3       33.95       24.25      3.49 o 
  -7   3   3        1.61       -2.89      1.93 o 
  -6   3   3       91.79       99.77     12.59 o 
  -5   3   3      146.69      128.25     21.78 o 
  -4   3   3     4569.04     3893.63    994.54 o 
  -3   3   3     2312.06     2764.52     12.32 o 
  -2   3   3     3231.66     3925.81    150.04 o 
   2   3   3     2663.28     3315.31    229.33 o 
   3   3   3     4359.46     3809.85    249.06 o 
   4   3   3     5574.78     5222.10    249.22 o 
   5   3   3      905.12      862.55     66.76 o 
   6   3   3       35.01       26.88      2.75 o 
   7   3   3       47.98       47.32      4.42 o 
   8   3   3       53.15       52.15      3.51 o 
   9   3   3      434.34      406.24     76.30 o 
  10   3   3       98.35      135.26      8.60 o 
  11   3   3      122.32      146.72     13.63 o 
 -10   4   3      113.54       54.74      9.33 o 
  -9   4   3       24.00       15.13      6.11 o 
  -8   4   3       46.22       27.78      5.15 o 
  -7   4   3      105.11      113.91      8.30 o 
  -6   4   3      334.71      332.16     31.38 o 
  -5   4   3     2408.07     2611.77    147.24 o 
  -4   4   3       27.89       53.15      6.16 o 
  -3   4   3      927.39      917.29      8.71 o 
  -2   4   3      269.46      272.25      5.74 o 
  -1   4   3      217.80      271.25      9.89 o 
   0   4   3     7355.11     7771.13    351.96 o 
   1   4   3     2394.76     1996.52     73.80 o 
   2   4   3     7114.90     8213.41    513.92 o 
   3   4   3     5454.96     5981.52    366.17 o 
   4   4   3      561.06      603.71     36.68 o 
   5   4   3      551.23      540.62     21.47 o 
   6   4   3       37.30       41.21      4.58 o 
   7   4   3      109.13      103.67      3.16 o 
   8   4   3      857.06      776.83     39.24 o 
   9   4   3       56.80       85.67      5.36 o 
  10   4   3      136.38      168.53      9.24 o 
  -9   5   3       64.70       67.11     18.85 o 
  -8   5   3      155.07      167.25      7.35 o 
  -7   5   3      110.15      137.71     13.55 o 
  -6   5   3      890.43      804.97     39.36 o 
  -5   5   3      162.55      115.04     11.20 o 
  -4   5   3       43.59       46.13      5.22 o 
  -3   5   3     1332.07     1358.99    270.86 o 
  -2   5   3      137.60      130.55     27.55 o 
  -1   5   3      974.25      988.81     34.88 o 
   0   5   3     1443.57     1519.19     34.83 o 
   1   5   3     3624.10     4124.82    120.22 o 
   2   5   3      656.72      568.18     30.72 o 
   3   5   3      277.04      283.70     10.86 o 
   4   5   3      153.94      115.92      9.51 o 
   5   5   3        5.36        5.51      4.52 o 
   6   5   3      717.00      617.21     57.74 o 
   7   5   3      387.63      388.10     27.22 o 
   8   5   3       83.69       77.77      4.17 o 
   9   5   3       92.56       90.88      7.14 o 
  10   5   3        0.45       10.08      8.65 o 
  -9   6   3      113.46      104.25     11.58 o 
  -8   6   3        2.50        0.73      2.96 o 
  -7   6   3      394.03      328.69     15.45 o 
  -6   6   3        0.10       -2.12      2.03 o 
  -5   6   3        1.39       -1.61      1.75 o 
  -4   6   3     1099.61     1043.39    158.67 o 
  -3   6   3       19.62       22.92      9.66 o 
  -2   6   3     4766.84     4789.73    810.90 o 
  -1   6   3     1002.25     1017.62     62.13 o 
   0   6   3     2572.39     3057.89     76.98 o 
   1   6   3       12.14       11.06      2.92 o 
   2   6   3      206.02      227.51     18.04 o 
   3   6   3     1147.94     1102.84     49.07 o 
   4   6   3      916.18      912.94     40.58 o 
   5   6   3     2208.73     2042.75    128.09 o 
   6   6   3      388.62      324.14     36.83 o 
   7   6   3      196.10      173.05     12.50 o 
   8   6   3        5.40        5.94      3.14 o 
   9   6   3       60.24       51.27     13.72 o 
  -8   7   3       58.95       33.79      3.77 o 
  -7   7   3       24.77       22.42      6.91 o 
  -6   7   3       54.29       40.15      3.49 o 
  -5   7   3      346.21      315.84     39.76 o 
  -4   7   3       18.11       26.99      9.24 o 
  -3   7   3     2440.69     2185.82    468.93 o 
  -2   7   3      150.03      124.95      9.00 o 
  -1   7   3      852.79      922.94     53.19 o 
   0   7   3      111.02      124.44      6.64 o 
   1   7   3       22.66       23.18      1.64 o 
   2   7   3      666.31      595.94     33.59 o 
   3   7   3      490.74      472.44     12.70 o 
   4   7   3     2487.37     2433.01     92.55 o 
   5   7   3      126.88      117.27      6.80 o 
   6   7   3       39.49       33.82      3.03 o 
   7   7   3        1.26       -0.73      3.64 o 
   8   7   3        1.04        5.99      7.49 o 
   9   7   3       91.79      102.32     12.32 o 
  -8   8   3       79.21       89.35     10.64 o 
  -7   8   3        6.24       -2.99      4.25 o 
  -6   8   3      292.95      287.78     39.19 o 
  -5   8   3        0.72        2.54      2.74 o 
  -4   8   3      140.83      146.60     28.58 o 
  -3   8   3        4.45        4.83      2.33 o 
  -2   8   3        7.74       13.41      3.08 o 
  -1   8   3       91.60       75.14      3.81 o 
   0   8   3       20.35       19.61      2.95 o 
   1   8   3     1191.47     1247.86     36.07 o 
   2   8   3      253.04      248.46     19.62 o 
   3   8   3     1102.92     1025.17     33.85 o 
   4   8   3       36.54       41.03      6.69 o 
   5   8   3       68.37       60.56      4.89 o 
   6   8   3        2.40        5.58      7.15 o 
   7   8   3       21.44       13.99      5.27 o 
   8   8   3      115.37      142.22     14.58 o 
  -7   9   3      177.13      191.46     46.49 o 
  -6   9   3       54.62       55.03      4.50 o 
  -5   9   3      327.45      274.29     56.01 o 
  -4   9   3        0.10        3.48      7.71 o 
  -3   9   3       60.46       59.54     12.29 o 
  -2   9   3      154.72      147.04     17.28 o 
  -1   9   3      306.44      300.98     26.05 o 
   0   9   3     1248.76     1263.62     59.83 o 
   1   9   3        5.91       13.18      3.03 o 
   2   9   3      259.60      269.83     24.32 o 
   3   9   3       41.00       40.65      4.40 o 
   4   9   3        6.15        9.11      3.91 o 
   5   9   3      397.62      389.80     14.08 o 
   6   9   3        3.85        9.74      8.73 o 
   7   9   3      342.05      393.29     15.09 o 
  -6  10   3       33.00       40.21     11.37 o 
  -5  10   3      128.92      118.12     21.97 o 
  -4  10   3        4.55        1.08      4.55 o 
  -3  10   3      287.93      235.29     47.66 o 
  -2  10   3       18.83       22.07      3.43 o 
  -1  10   3      327.60      291.50     31.54 o 
   0  10   3       21.69       32.59      5.79 o 
   1  10   3      222.10      219.80     24.40 o 
   2  10   3       41.38       41.66     17.67 o 
   3  10   3        0.99       -5.16      3.44 o 
   4  10   3       92.60       88.81      6.55 o 
   5  10   3       10.11       16.74      6.62 o 
   6  10   3       99.66       90.53      9.44 o 
  -4  11   3      162.26      164.13     15.05 o 
  -3  11   3       56.56       67.64     17.58 o 
  -2  11   3       99.38       96.30      6.62 o 
  -1  11   3        4.72        5.70      3.76 o 
   0  11   3       12.49       23.50      4.80 o 
   1  11   3       54.61       53.78      4.94 o 
   2  11   3      112.05       92.57     23.18 o 
   3  11   3       76.65       67.48     16.59 o 
   4  11   3        1.44       17.53      8.49 o 
  -2  12   3       35.04       52.53      5.95 o 
  -1  12   3        2.81       13.34      8.53 o 
   0  12   3      130.11      164.20     10.61 o 
   1  12   3       85.33       83.85     14.37 o 
  -2  -9   4       25.82       10.68      8.99 o 
  -1  -9   4       41.47       22.93      8.86 o 
   0  -9   4        3.42       17.39      8.73 o 
   1  -9   4       24.39       30.42      8.75 o 
   2  -9   4        0.42       -0.04      6.58 o 
   3  -9   4       21.37       14.15      8.15 o 
   4  -9   4        0.29        1.93      8.69 o 
  -4  -8   4        1.16       13.32      8.00 o 
  -3  -8   4        1.12        4.85      7.64 o 
  -2  -8   4        5.39        3.59      7.71 o 
  -1  -8   4       90.42      126.46     12.74 o 
   0  -8   4       76.70       76.59      8.17 o 
   1  -8   4      243.60      240.35      9.13 o 
   2  -8   4       63.51       61.71      4.60 o 
   3  -8   4       26.68       19.47      4.71 o 
   4  -8   4       12.27       13.72      5.51 o 
   5  -8   4       12.66        7.31      7.62 o 
   6  -8   4        9.35       -3.21      8.07 o 
  -5  -7   4       17.79       10.23      7.86 o 
  -4  -7   4        4.53        5.40      7.25 o 
  -3  -7   4       21.57       17.01      7.04 o 
  -2  -7   4      147.46      152.87     11.79 o 
  -1  -7   4      149.30      160.23     11.23 o 
   0  -7   4      347.72      371.49      7.10 o 
   1  -7   4        2.10        9.21      5.31 o 
   2  -7   4       22.07       24.25      3.72 o 
   3  -7   4       26.66       38.57      4.61 o 
   4  -7   4       50.40       89.12     20.02 o 
   5  -7   4      175.85      219.87     41.26 o 
   6  -7   4      105.66       94.14     11.52 o 
   7  -7   4       23.61       -2.31      7.44 o 
  -6  -6   4       19.03       28.89      7.33 o 
  -5  -6   4       18.53       11.97      6.83 o 
  -4  -6   4       69.58       43.32      6.94 o 
  -3  -6   4      278.04      306.13     11.61 o 
  -2  -6   4      383.61      367.69     11.10 o 
  -1  -6   4      159.26      195.64      9.73 o 
   0  -6   4      105.01      107.05      9.08 o 
   1  -6   4        1.15       -0.56      2.79 o 
   2  -6   4        2.18        6.82      5.30 o 
   3  -6   4      724.25      813.06     78.93 o 
   4  -6   4      644.53      689.32     53.85 o 
   5  -6   4        2.04        5.99      3.62 o 
   6  -6   4        2.51        0.84      6.11 o 
   8  -6   4       11.16      -11.95      7.97 o 
  -7  -5   4        0.36       -0.78      6.78 o 
  -6  -5   4      115.99      107.65     10.61 o 
  -5  -5   4       33.58       36.91      6.42 o 
  -4  -5   4      132.43      146.76     17.68 o 
  -3  -5   4       34.46       54.26      4.09 o 
  -2  -5   4       12.78       12.53      3.55 o 
  -1  -5   4       63.08       92.92     15.39 o 
   0  -5   4       64.79       97.35     10.56 o 
   1  -5   4      849.39      846.80     49.91 o 
   2  -5   4      366.87      424.65     47.29 o 
   3  -5   4     1554.34     1738.67    180.09 o 
   4  -5   4      114.36      146.91     22.46 o 
   5  -5   4       27.37       26.90      5.60 o 
   6  -5   4       89.99       87.60     17.07 o 
   7  -5   4      105.43       93.63      7.38 o 
   8  -5   4      251.71      164.20     11.61 o 
   9  -5   4       17.42       19.17      8.64 o 
  -8  -4   4        2.12       25.46      7.55 o 
  -7  -4   4      214.99      203.26     10.61 o 
  -6  -4   4       96.56      107.85      6.72 o 
  -5  -4   4      299.82      353.23     61.59 o 
  -4  -4   4       12.85        8.49      3.55 o 
  -3  -4   4      128.32      172.48     19.79 o 
  -2  -4   4      503.85      473.95     55.24 o 
  -1  -4   4       79.96       88.46      9.71 o 
   0  -4   4     3870.43     4082.33    102.77 o 
   2  -4   4     1744.23     1640.62    128.88 o 
   3  -4   4      578.40      581.63     48.15 o 
   4  -4   4      258.92      240.99     55.72 o 
   5  -4   4       35.21       34.81     14.99 o 
   6  -4   4      372.30      364.52     78.53 o 
   7  -4   4      380.92      312.84     49.16 o 
   8  -4   4      104.72       98.17     11.25 o 
   9  -4   4       94.04      110.96     12.67 o 
  -9  -3   4        4.63       19.16      8.15 o 
  -8  -3   4      280.32      260.19     24.67 o 
  -7  -3   4        7.23        9.89      2.92 o 
  -6  -3   4      408.80      461.09     78.58 o 
  -5  -3   4       71.44       67.10     13.67 o 
  -4  -3   4       25.46       16.36      3.17 o 
  -3  -3   4      555.81      609.93    100.43 o 
  -2  -3   4       45.90       47.99      5.72 o 
  -1  -3   4     2051.33     1619.78    149.86 o 
   0  -3   4      177.85      155.86     15.05 o 
   1  -3   4       97.57      104.98      6.55 o 
   2  -3   4      236.78      231.37     28.39 o 
   3  -3   4      313.58      342.13     38.79 o 
   4  -3   4      940.47      859.02    116.11 o 
   5  -3   4      284.43      296.77     45.63 o 
   6  -3   4     1205.61     1154.73     99.15 o 
   7  -3   4      200.21      191.69     11.30 o 
   8  -3   4      250.21      222.48      7.93 o 
   9  -3   4        8.23       10.70      8.00 o 
  10  -3   4       23.56       21.71      9.62 o 
  -9  -2   4       86.72      134.12      8.49 o 
  -8  -2   4       48.32       34.20      7.65 o 
  -7  -2   4       87.09       80.02      5.96 o 
  -6  -2   4       67.76       58.72      4.04 o 
  -5  -2   4      100.50       80.81      6.15 o 
  -4  -2   4      690.88      673.68     61.66 o 
  -3  -2   4      184.77      258.24     24.96 o 
  -2  -2   4     4207.55     4470.44    184.87 o 
  -1  -2   4      174.95      142.12     26.52 o 
   0  -2   4       65.33       70.78      9.02 o 
   1  -2   4       53.04       60.48      5.52 o 
   2  -2   4     1943.82     1795.70    160.41 o 
   3  -2   4     2093.23     2028.77    221.43 o 
   4  -2   4       17.71       30.09     10.42 o 
   5  -2   4      538.35      529.30     39.21 o 
   6  -2   4      137.46      150.22     16.20 o 
   7  -2   4       10.45       20.07      2.70 o 
   8  -2   4      372.06      398.33     46.10 o 
   9  -2   4        0.14       13.60      7.31 o 
  10  -2   4      167.07      218.25     13.72 o 
  -9  -1   4       32.44       21.97      3.54 o 
  -8  -1   4        0.02        1.72      3.30 o 
  -7  -1   4      144.30      134.81     13.22 o 
  -6  -1   4       75.75       85.08      7.45 o 
  -5  -1   4     1442.07     1647.99    167.70 o 
  -4  -1   4      474.14      452.15     32.50 o 
  -3  -1   4     1203.69     1363.62    108.63 o 
  -2  -1   4     1083.60     1274.51     70.05 o 
  -1  -1   4       34.18       72.45      6.55 o 
   0  -1   4     1313.95     1167.50     20.48 o 
   1  -1   4      245.82      265.98     23.72 o 
   2  -1   4    11250.86    10159.87    928.80 o 
   3  -1   4      122.22      129.66     13.21 o 
   4  -1   4     2110.18     1995.90     85.47 o 
   5  -1   4       13.94        9.65      2.84 o 
   6  -1   4      192.24      238.55     21.47 o 
   7  -1   4       77.98       74.60      6.43 o 
   8  -1   4        2.09        6.43      3.07 o 
   9  -1   4      237.60      279.30     11.96 o 
  10  -1   4       14.20        2.81      7.71 o 
  11  -1   4       81.91      116.09     14.45 o 
  -9   0   4        2.36        4.03      4.01 o 
  -8   0   4      203.32      227.24     31.87 o 
  -7   0   4       56.99       43.35      4.78 o 
  -6   0   4     1479.23     1499.02    170.47 o 
  -5   0   4        0.95       21.08      6.42 o 
  -4   0   4     1925.18     2172.64    218.01 o 
  -3   0   4       43.42       36.49      5.88 o 
  -2   0   4      181.71      134.27      6.10 o 
  -1   0   4     3018.95     2765.17    115.43 o 
   0   0   4      309.35      277.36     30.32 o 
   1   0   4     6838.18     5918.18    531.16 o 
   2   0   4      141.44      118.95     10.12 o 
   3   0   4       16.08       63.22     23.43 o 
   4   0   4       76.39       84.46      2.93 o 
   5   0   4      346.05      451.26     20.13 o 
   6   0   4     1048.05     1191.51     71.83 o 
   7   0   4       18.21       40.19      7.41 o 
   8   0   4      275.64      265.54     35.05 o 
   9   0   4        2.15        6.50      9.08 o 
  10   0   4       38.36       45.31      7.95 o 
  11   0   4       84.16      141.33     13.96 o 
 -10   1   4        9.84       22.17      5.36 o 
  -9   1   4       63.63       64.25      4.45 o 
  -8   1   4      115.41      101.56     16.64 o 
  -7   1   4        8.92        1.61      2.00 o 
  -6   1   4        2.28       -0.60      2.79 o 
  -5   1   4      356.88      354.35     33.68 o 
  -4   1   4       49.66       49.67      4.80 o 
  -3   1   4      451.93      464.31     45.36 o 
  -2   1   4      433.42      480.13     16.26 o 
  -1   1   4     1973.97     1745.21     95.43 o 
   0   1   4     1194.71      970.23     95.20 o 
   1   1   4       19.96        8.52      1.13 o 
   2   1   4        0.23       21.41      5.63 o 
   3   1   4       37.02       23.06      4.68 o 
   4   1   4     2905.21     2731.82    107.59 o 
   5   1   4     2859.98     2791.24    104.27 o 
   6   1   4      594.26      736.16     36.95 o 
   7   1   4     1004.09     1069.16     67.84 o 
   8   1   4        8.52        7.31      4.25 o 
   9   1   4        7.95        3.92      4.54 o 
  10   1   4       27.87       21.67      7.67 o 
  11   1   4       15.65       37.53      8.79 o 
 -10   2   4       21.06       26.65     11.03 o 
  -9   2   4      109.71       91.88      8.44 o 
  -8   2   4       60.92       47.17      3.66 o 
  -7   2   4       21.34       23.90      2.41 o 
  -6   2   4       24.40       10.77      1.99 o 
  -5   2   4     1003.99     1112.78     94.58 o 
  -4   2   4     2049.08     2423.12     38.18 o 
  -3   2   4     1405.31     1337.45      8.99 o 
  -2   2   4      499.67      444.22     25.03 o 
  -1   2   4     5385.74     4452.69    786.86 o 
   0   2   4      293.66      218.36     15.83 o 
   1   2   4     1181.87      924.22     47.18 o 
   3   2   4     1364.11     1770.46     40.14 o 
   4   2   4     2446.75     2927.94    153.05 o 
   5   2   4       76.45       65.38      7.60 o 
   6   2   4      502.62      426.84     19.21 o 
   7   2   4       44.67       78.91      8.33 o 
   8   2   4       95.11       78.63      4.95 o 
   9   2   4      360.00      373.70     35.74 o 
  10   2   4        8.05       24.59      7.36 o 
  11   2   4      121.93      166.24     13.85 o 
 -10   3   4       46.15       43.47      5.31 o 
  -9   3   4        0.51       -0.60      4.49 o 
  -8   3   4       45.32       40.37      4.41 o 
  -7   3   4      164.29      180.89     21.98 o 
  -6   3   4        2.11        7.58      3.25 o 
  -5   3   4     1691.82     1990.75     13.63 o 
  -4   3   4       60.36       59.82      6.40 o 
  -3   3   4       32.69       23.69      3.15 o 
  -2   3   4     1271.65     1466.41     86.25 o 
  -1   3   4        1.44       14.44      9.88 o 
   0   3   4     3106.58     3562.96     64.19 o 
   1   3   4     2774.39     3220.47    151.67 o 
   2   3   4     7416.44     7519.68    416.82 o 
   3   3   4     2363.07     2137.17     92.88 o 
   4   3   4      343.22      316.91     12.84 o 
   5   3   4        0.86        8.27      3.05 o 
   6   3   4        1.90        3.04      2.19 o 
   7   3   4      800.14      786.70     35.23 o 
   8   3   4      103.31      118.20      5.51 o 
   9   3   4       68.31       66.70      8.60 o 
  10   3   4       94.63      113.26     12.61 o 
  11   3   4       24.46       17.72      8.42 o 
  -9   4   4       28.73       24.17      3.35 o 
  -8   4   4      171.56      149.00     22.37 o 
  -7   4   4        8.97       16.29      5.90 o 
  -6   4   4      334.04      306.41     10.17 o 
  -5   4   4       31.50       46.24      4.88 o 
  -4   4   4        8.35       10.33      3.85 o 
  -3   4   4      745.60      865.14      9.00 o 
  -2   4   4      506.55      485.68     49.95 o 
  -1   4   4     6598.19     6919.07    367.98 o 
   0   4   4       56.28       18.38      1.17 o 
   1   4   4    11066.52    12246.05    984.91 o 
   2   4   4       88.95       69.98      6.15 o 
   3   4   4        7.61        0.89      2.08 o 
   4   4   4      344.61      328.23     23.30 o 
   5   4   4      818.57      886.29     35.50 o 
   6   4   4     2602.58     2442.67    115.58 o 
   7   4   4      632.65      572.44     28.54 o 
   8   4   4      238.01      237.46     14.57 o 
   9   4   4      205.30      188.87      9.14 o 
  10   4   4       86.55       82.95     30.02 o 
  -9   5   4      438.37      512.37     15.98 o 
  -8   5   4       15.21       20.01      6.85 o 
  -7   5   4      336.09      317.60     12.10 o 
  -6   5   4       13.88       10.55      5.56 o 
  -5   5   4     1092.41     1115.01     12.72 o 
  -4   5   4     1140.11     1452.51     12.61 o 
  -3   5   4      741.48      816.90      9.70 o 
  -2   5   4     5835.89     6628.29    367.26 o 
  -1   5   4     2023.13     2198.76    117.23 o 
   0   5   4     3568.59     3848.16    175.98 o 
   1   5   4      594.24      532.67     19.65 o 
   2   5   4     1140.61     1209.26     67.00 o 
   3   5   4      332.92      286.12     17.78 o 
   4   5   4     1903.43     1821.54    139.59 o 
   5   5   4     3685.44     3506.76    383.75 o 
   6   5   4      754.45      709.36     38.27 o 
   7   5   4      121.13      131.24      4.25 o 
   8   5   4      294.33      279.43     21.14 o 
   9   5   4       66.92       55.77     11.30 o 
  10   5   4        1.42       14.61      5.32 o 
  -9   6   4       24.96       29.64      8.26 o 
  -8   6   4      132.53      144.10     13.51 o 
  -7   6   4        3.98       -4.25      6.62 o 
  -6   6   4      158.73      140.84     11.14 o 
  -5   6   4      729.76      831.75     12.61 o 
  -4   6   4        8.32       12.61      4.79 o 
  -3   6   4     2784.93     1876.62    723.49 o 
  -2   6   4      362.18      281.09     47.08 o 
  -1   6   4      644.55      767.27     27.32 o 
   0   6   4     1534.26     1802.44     67.37 o 
   1   6   4       19.48       22.03      4.50 o 
   2   6   4     1757.09     1826.32    101.13 o 
   3   6   4      636.13      613.76     32.17 o 
   4   6   4     2666.87     2532.34    161.42 o 
   5   6   4      620.02      599.43     38.24 o 
   6   6   4       27.77       24.15      2.76 o 
   7   6   4        0.16        4.34     11.19 o 
   8   6   4        7.62        6.70      9.17 o 
   9   6   4      204.97      194.34      8.31 o 
  10   6   4       71.12       71.10      8.69 o 
  -8   7   4       29.43       34.58      8.17 o 
  -7   7   4       28.95       33.81      7.42 o 
  -6   7   4      285.12      349.24     13.00 o 
  -5   7   4       21.12       31.04      6.09 o 
  -4   7   4      553.86      473.81     81.98 o 
  -3   7   4        2.11       -1.81      3.85 o 
  -2   7   4      645.01      616.01     94.21 o 
  -1   7   4       17.96       11.99      3.35 o 
   0   7   4        4.92        6.45      1.50 o 
   1   7   4     1987.67     1924.34     56.74 o 
   2   7   4      173.71      154.39     17.37 o 
   3   7   4     1222.77     1229.51     72.61 o 
   4   7   4      824.24      821.04     43.11 o 
   5   7   4       25.39       19.09      2.79 o 
   6   7   4       10.71       14.03      3.84 o 
   7   7   4       12.15       10.64      6.27 o 
   8   7   4      178.47      178.44      9.40 o 
   9   7   4       33.92       55.98     26.24 o 
  -8   8   4        1.90       26.30      8.40 o 
  -7   8   4      400.38      497.20     15.49 o 
  -6   8   4       45.23       60.37      7.56 o 
  -5   8   4      348.79      297.64     46.06 o 
  -4   8   4       15.92       11.65      3.19 o 
  -3   8   4       75.18       55.36     12.76 o 
  -2   8   4      704.40      632.84     97.07 o 
  -1   8   4       40.22       38.19      5.93 o 
   0   8   4     2531.57     2467.48     92.77 o 
   1   8   4      214.90      217.61      3.81 o 
   2   8   4      726.84      681.41     26.03 o 
   3   8   4      135.78      108.18      6.27 o 
   4   8   4       28.60       22.86      2.92 o 
   5   8   4      449.82      403.67     22.93 o 
   6   8   4      196.43      223.56     16.02 o 
   7   8   4      274.77      243.68     22.62 o 
   8   8   4       99.20       92.43      7.58 o 
  -7   9   4       62.50       81.14      9.11 o 
  -6   9   4      124.97      105.52     31.95 o 
  -5   9   4       66.58       57.48      5.79 o 
  -4   9   4       67.86       51.91      9.09 o 
  -3   9   4      158.84      132.10     26.89 o 
  -2   9   4       44.57       84.91     10.00 o 
  -1   9   4      640.39      595.41     55.23 o 
   0   9   4        4.29        0.81      2.61 o 
   1   9   4        8.44       -2.13      2.80 o 
   2   9   4       69.60       71.80      8.80 o 
   3   9   4      333.17      300.67     13.27 o 
   4   9   4       49.37       54.12      4.50 o 
   5   9   4       11.17       11.95      2.46 o 
   6   9   4      311.98      293.91     28.74 o 
   7   9   4       27.24       25.20      5.76 o 
  -6  10   4      139.92      133.62     22.85 o 
  -5  10   4       14.11       21.32      5.41 o 
  -4  10   4      387.79      326.20     69.14 o 
  -3  10   4      134.38      148.08     35.53 o 
  -2  10   4      200.91      200.21     29.96 o 
  -1  10   4       22.77       34.12      3.72 o 
   0  10   4        4.28        8.64      3.83 o 
   1  10   4       90.69       85.19      6.81 o 
   2  10   4       18.01        7.17      7.46 o 
   3  10   4      455.05      436.42     25.19 o 
   4  10   4        6.84        6.63      2.57 o 
   5  10   4      164.04      141.45     11.64 o 
   6  10   4        0.28       23.26     20.17 o 
  -4  11   4       40.36       47.59      5.44 o 
  -3  11   4      253.47      226.29     44.06 o 
  -2  11   4       79.72       81.25     10.90 o 
  -1  11   4        0.11        7.12      3.73 o 
   0  11   4       66.39       60.15      3.99 o 
   1  11   4      144.30      148.43      8.03 o 
   2  11   4      490.73      468.74     33.95 o 
   3  11   4        8.60       11.39      7.91 o 
   4  11   4       28.97       28.78      5.43 o 
   5  11   4       11.20       19.94      6.91 o 
  -2  12   4       80.82      109.49     24.72 o 
  -1  12   4       38.41       41.92      7.73 o 
   0  12   4       56.63       70.36      5.75 o 
   1  12   4      120.14      126.11      9.22 o 
   2  12   4       23.52        7.28      5.99 o 
  -3  -8   5       20.45       21.62      8.44 o 
  -2  -8   5       43.06       38.06      8.68 o 
  -1  -8   5       63.39       66.07      9.00 o 
   0  -8   5      129.82      144.30     12.94 o 
   1  -8   5       29.38       23.95      4.10 o 
   2  -8   5       30.62       37.98      8.24 o 
   3  -8   5        4.15        1.34      5.23 o 
   4  -8   5      157.21      162.73      9.21 o 
   5  -8   5       94.01       74.20      9.24 o 
  -4  -7   5       11.75        4.61      7.86 o 
  -3  -7   5       39.25       40.10      8.22 o 
  -2  -7   5       16.03        7.76      7.51 o 
  -1  -7   5        0.60        2.61      7.24 o 
   0  -7   5       42.52       50.89      7.45 o 
   1  -7   5        3.70       12.87      3.60 o 
   2  -7   5       15.85       12.33      4.08 o 
   3  -7   5      149.16      155.19     15.87 o 
   4  -7   5      214.84      219.81     17.44 o 
   5  -7   5        4.70        0.20      7.11 o 
   6  -7   5       46.22       31.82      8.06 o 
  -6  -6   5       82.72      115.99     12.90 o 
  -5  -6   5       16.87       17.01      7.36 o 
  -4  -6   5      137.10      118.11     11.39 o 
  -3  -6   5        2.54       11.25      6.80 o 
  -2  -6   5      118.66      170.02     11.52 o 
  -1  -6   5        3.03        8.31      6.14 o 
   0  -6   5      186.62      222.99     19.87 o 
   1  -6   5      552.56      616.96     10.94 o 
   2  -6   5       35.94       55.71     12.08 o 
   3  -6   5      273.11      317.49     27.85 o 
   4  -6   5      256.26      302.56     35.66 o 
   5  -6   5      133.99      171.16     60.94 o 
   6  -6   5        8.54       -8.40      6.34 o 
  -7  -5   5       87.17       78.14      8.35 o 
  -6  -5   5        0.05        7.82      6.93 o 
  -5  -5   5      135.77      137.57     10.83 o 
  -4  -5   5       10.73        4.06      6.07 o 
  -3  -5   5       18.64       36.26      4.37 o 
  -2  -5   5        2.91        7.85      4.06 o 
  -1  -5   5       21.81       22.44      3.79 o 
   0  -5   5      488.14      510.43     39.75 o 
   1  -5   5      133.04      113.04     18.38 o 
   2  -5   5        7.27       21.83      6.84 o 
   3  -5   5      676.95      722.80     48.63 o 
   4  -5   5       43.25       71.84     16.79 o 
   5  -5   5       33.39       58.09     19.80 o 
   7  -5   5       89.92       57.05      7.73 o 
   8  -5   5       58.52       58.84      8.60 o 
   9  -5   5       21.92       14.96      8.95 o 
  -7  -4   5        2.82        3.28      6.62 o 
  -6  -4   5       29.23       33.25      6.11 o 
  -5  -4   5        2.28       -4.67      3.94 o 
  -4  -4   5        0.54       -0.35      3.71 o 
  -3  -4   5       83.51       87.81     15.84 o 
  -2  -4   5       20.48       57.78     11.88 o 
  -1  -4   5      954.94     1050.74     81.88 o 
   0  -4   5       31.92       86.06     17.07 o 
   1  -4   5       70.69       81.96      5.58 o 
   2  -4   5       19.43       42.22     10.71 o 
   3  -4   5        4.42        6.40      2.19 o 
   4  -4   5      315.45      344.36     43.44 o 
   5  -4   5       14.68       29.10      9.05 o 
   6  -4   5      223.34      213.26     44.83 o 
   7  -4   5       97.75       74.29      7.58 o 
   8  -4   5      109.42      117.73     11.61 o 
   9  -4   5        7.22       33.08      8.84 o 
  -8  -3   5       27.30       30.20      7.93 o 
  -7  -3   5       16.42       16.40      4.41 o 
  -6  -3   5       69.80       62.76     10.80 o 
  -5  -3   5       22.53       19.09      3.69 o 
  -4  -3   5     1217.93     1291.35    247.99 o 
  -3  -3   5      267.17      348.15     40.84 o 
  -2  -3   5     1128.24     1194.93    164.03 o 
  -1  -3   5      121.47      154.24     25.40 o 
   0  -3   5       11.03        5.19      1.41 o 
   1  -3   5      276.29      269.37     13.87 o 
   2  -3   5       85.15       88.08     12.33 o 
   3  -3   5     3376.04     3259.33    346.30 o 
   4  -3   5        4.54       10.53      4.15 o 
   5  -3   5      996.88      960.66     97.27 o 
   6  -3   5       36.38       34.04      5.05 o 
   7  -3   5      168.58      185.80     16.77 o 
   8  -3   5      122.86      139.11     12.38 o 
   9  -3   5       56.31       75.71      9.04 o 
  10  -3   5       74.62      104.02     10.26 o 
  -8  -2   5       45.29       43.80      5.29 o 
  -7  -2   5      158.20      159.55     15.60 o 
  -6  -2   5        8.30        3.20      1.91 o 
  -5  -2   5      916.96      973.07    101.48 o 
  -4  -2   5       94.73      117.18     14.51 o 
  -3  -2   5     2060.33     2409.09    209.05 o 
  -2  -2   5        0.39        3.07      2.40 o 
  -1  -2   5     1030.36      806.90     49.16 o 
   0  -2   5       52.36       55.27      8.03 o 
   1  -2   5      174.55      173.68     17.58 o 
   2  -2   5     2228.74     2090.11    178.50 o 
   3  -2   5       25.52       46.39     15.37 o 
   4  -2   5      787.21      669.00     54.89 o 
   5  -2   5      468.72      417.02     28.04 o 
   6  -2   5       61.62       59.96      8.19 o 
   7  -2   5        4.34       11.18      4.62 o 
   8  -2   5        0.15        5.40      5.94 o 
   9  -2   5      221.44      291.68     13.72 o 
  10  -2   5        9.68       15.93      9.11 o 
  -9  -1   5        6.31        3.80      7.94 o 
  -8  -1   5      115.14      100.28      9.77 o 
  -7  -1   5       66.02       64.13      9.13 o 
  -6  -1   5       66.39       69.32      8.97 o 
  -5  -1   5       48.76       81.06     17.34 o 
  -4  -1   5      319.27      289.75     35.29 o 
  -3  -1   5        0.95       -0.14      2.98 o 
  -2  -1   5      308.72      237.58     12.74 o 
  -1  -1   5     1568.72     1406.25     74.15 o 
   0  -1   5      680.24      692.11     31.33 o 
   1  -1   5     3105.64     2958.61    274.00 o 
   2  -1   5       85.30      123.59     17.98 o 
   3  -1   5      119.53      139.06     17.44 o 
   4  -1   5      116.41      133.04      6.40 o 
   5  -1   5      163.26      171.02     11.03 o 
   6  -1   5      834.93      886.00     55.90 o 
   7  -1   5       11.31       23.73      2.99 o 
   8  -1   5      427.11      449.65     33.73 o 
   9  -1   5       19.00       15.34      3.87 o 
  10  -1   5       37.74       48.01      8.84 o 
  -9   0   5        8.79        3.14      5.98 o 
  -8   0   5      160.47      113.87     22.68 o 
  -7   0   5       48.56       43.82      4.21 o 
  -6   0   5       58.94       54.36      4.57 o 
  -5   0   5      296.24      291.73     31.89 o 
  -4   0   5      278.25      275.23     28.86 o 
  -3   0   5     1132.79     1255.29     78.88 o 
  -2   0   5      804.14      813.74     43.13 o 
  -1   0   5     2796.94     2567.06    132.22 o 
   0   0   5     5353.40     5121.92    466.34 o 
   1   0   5       17.78       30.84     11.19 o 
   2   0   5      114.26      136.24     14.43 o 
   3   0   5       54.77       46.50      8.26 o 
   4   0   5      858.00      865.11     23.92 o 
   5   0   5     2898.28     3275.72    118.77 o 
   6   0   5        4.48       12.93      3.31 o 
   7   0   5     1207.92     1231.76     76.27 o 
   8   0   5        1.57       -2.00      3.09 o 
   9   0   5       32.33       30.17      5.87 o 
  10   0   5       75.00      142.82     13.62 o 
  11   0   5        1.32       26.61      9.35 o 
  -9   1   5       36.00       33.32      5.29 o 
  -8   1   5       81.29       87.58     14.16 o 
  -7   1   5      132.98      129.27     15.60 o 
  -6   1   5       26.88       38.93      4.12 o 
  -5   1   5      209.14      298.26     35.18 o 
  -4   1   5      303.42      316.89     37.20 o 
  -3   1   5     1247.19     1151.62     65.62 o 
  -2   1   5       80.08      114.27      5.08 o 
  -1   1   5     2858.09     2826.01    196.41 o 
   0   1   5       26.69       23.50      5.25 o 
   1   1   5        9.99        1.66      1.57 o 
   2   1   5      699.67      672.19     24.70 o 
   3   1   5     1434.54     1383.21     25.91 o 
   4   1   5     2214.42     2177.16     29.78 o 
   5   1   5       25.16       61.93      8.56 o 
   6   1   5      772.47      916.71     48.73 o 
   7   1   5      132.46      112.35     11.24 o 
   8   1   5        0.58       -0.18      3.16 o 
   9   1   5       18.01       25.95      9.41 o 
  10   1   5       18.84       25.57     12.88 o 
  11   1   5      147.20      191.23     14.76 o 
  -9   2   5       10.67       16.86      4.62 o 
  -8   2   5      187.65      166.90     25.77 o 
  -7   2   5      193.43      176.66     19.74 o 
  -6   2   5       17.72       24.14      2.71 o 
  -5   2   5      818.93      867.91     22.05 o 
  -4   2   5      907.83      971.23    119.83 o 
  -3   2   5      646.02      546.19     33.05 o 
  -2   2   5       59.15       68.92      8.78 o 
  -1   2   5      233.67      186.87     15.62 o 
   0   2   5     1455.70     1109.75    101.88 o 
   1   2   5      922.17      785.43     43.88 o 
   2   2   5     4522.26     4763.39    215.70 o 
   3   2   5      931.98      962.02     22.94 o 
   4   2   5       22.42       62.81      4.39 o 
   5   2   5        1.83        8.24      2.26 o 
   6   2   5      121.35      147.82     14.71 o 
   7   2   5     1039.42      989.14     56.27 o 
   8   2   5      293.71      278.87     21.71 o 
   9   2   5       71.34      103.15     25.17 o 
  10   2   5      279.87      325.45     55.24 o 
  11   2   5       78.08      121.57     13.67 o 
  -9   3   5       39.54       36.76     11.20 o 
  -8   3   5      226.34      223.25     31.90 o 
  -7   3   5       22.95       22.25      9.37 o 
  -6   3   5      160.61      167.58     10.21 o 
  -5   3   5        9.03       21.69      4.68 o 
  -4   3   5      958.23      998.05     10.52 o 
  -3   3   5      386.45      512.27     38.56 o 
  -2   3   5        0.74        0.71      1.65 o 
  -1   3   5     4412.35     3300.18    837.56 o 
   0   3   5     2487.99     2304.40    145.84 o 
   1   3   5     6812.35     6961.85    621.71 o 
   2   3   5     3923.13     3748.87    341.48 o 
   3   3   5      729.57      867.73     45.51 o 
   4   3   5       92.57      121.40      5.85 o 
   5   3   5      138.06       92.75      7.19 o 
   6   3   5     1463.35     1557.83     79.92 o 
   7   3   5      573.78      585.24     26.55 o 
   8   3   5       13.04       13.17      3.64 o 
   9   3   5      263.38      280.95     29.70 o 
  10   3   5        4.55        9.21      9.30 o 
  -9   4   5      114.48      188.63     15.27 o 
  -8   4   5        6.01       20.34      7.22 o 
  -7   4   5      213.07      237.69     12.47 o 
  -6   4   5      274.40      281.56     11.12 o 
  -5   4   5      436.58      487.09     10.46 o 
  -4   4   5       59.03       57.01      4.79 o 
  -3   4   5        9.35        9.50      3.68 o 
  -2   4   5     1660.16     1645.38    132.53 o 
  -1   4   5      367.79      273.85     47.47 o 
   0   4   5      853.83      950.82     46.29 o 
   1   4   5     2852.33     3153.02    194.56 o 
   2   4   5        6.52        8.05      1.96 o 
   3   4   5      868.28     1040.54     82.55 o 
   4   4   5      287.57      308.83     19.84 o 
   5   4   5     1967.82     1961.86     75.20 o 
   6   4   5      956.22     1000.82     47.32 o 
   7   4   5      244.53      248.58     16.44 o 
   8   4   5       86.49       90.83      9.10 o 
   9   4   5        1.14        3.83      5.81 o 
  10   4   5       91.95       78.52     28.89 o 
  -9   5   5       33.57       46.50      8.66 o 
  -8   5   5       80.25       81.71      8.22 o 
  -7   5   5       21.63       19.01      6.80 o 
  -6   5   5        1.51        9.61      6.01 o 
  -5   5   5     1065.90     1263.07     13.98 o 
  -4   5   5       36.81       48.10      4.98 o 
  -3   5   5     2840.61     3285.00     16.62 o 
  -2   5   5      245.74      253.66      9.35 o 
  -1   5   5      576.94      535.64     17.40 o 
   0   5   5       26.36       26.57      2.86 o 
   1   5   5      132.74       67.01      3.95 o 
   2   5   5     6189.80     5450.07    532.31 o 
   3   5   5      201.77      131.85     10.53 o 
   4   5   5     3151.48     3310.00    271.50 o 
   5   5   5      947.37      950.84     78.26 o 
   6   5   5      522.76      513.01     30.01 o 
   7   5   5      144.32      155.20     15.24 o 
   8   5   5       45.27       41.86      6.02 o 
   9   5   5      134.36      136.96     17.62 o 
  10   5   5       99.95       91.81     27.54 o 
  -9   6   5       51.86       49.94      9.08 o 
  -8   6   5      114.12      149.77     14.62 o 
  -7   6   5       14.56       19.74      7.24 o 
  -6   6   5      689.52      836.33     14.84 o 
  -5   6   5      239.53      245.49     11.26 o 
  -4   6   5     1670.00     1724.40     14.91 o 
  -3   6   5        1.18        0.26      4.56 o 
  -2   6   5      608.06      652.37     22.95 o 
  -1   6   5       69.51       49.20      5.40 o 
   0   6   5       43.37       39.01      1.77 o 
   1   6   5     2674.32     2734.27    176.56 o 
   2   6   5      295.86      258.41     20.28 o 
   3   6   5     2856.94     2811.55    180.59 o 
   4   6   5     1511.97     1390.72     93.27 o 
   5   6   5      160.93      145.89     14.94 o 
   6   6   5      105.09       82.68      7.55 o 
   7   6   5       19.41       42.87     13.13 o 
   8   6   5      431.05      440.74     36.10 o 
   9   6   5      204.56      212.93     20.87 o 
  10   6   5      146.09      132.95     34.47 o 
  -8   7   5        6.10       11.14      8.29 o 
  -7   7   5      524.18      632.15     16.29 o 
  -6   7   5        0.13       17.72      7.11 o 
  -5   7   5      409.76      411.92     12.70 o 
  -4   7   5       53.26       43.38      6.00 o 
  -3   7   5      378.05      380.94     10.46 o 
  -2   7   5      860.75      716.44    125.22 o 
  -1   7   5      365.87      329.01     19.91 o 
   0   7   5     3775.20     3998.04    250.00 o 
   1   7   5      412.22      388.54     22.95 o 
   2   7   5      770.94      729.10     45.62 o 
   3   7   5      585.30      586.73     34.17 o 
   4   7   5       21.42       26.10      5.75 o 
   5   7   5       44.09       38.88      4.78 o 
   6   7   5      112.47      109.47      7.97 o 
   7   7   5      215.91      173.50     10.14 o 
   8   7   5      150.73      145.29      6.01 o 
   9   7   5       46.96       57.95     16.24 o 
  -7   8   5       10.55       27.67      8.38 o 
  -6   8   5      295.29      295.02     14.44 o 
  -5   8   5        0.97        3.65      6.78 o 
  -4   8   5        7.12        8.20      6.20 o 
  -3   8   5      188.99      174.72     45.68 o 
  -2   8   5      701.01      632.88    106.33 o 
  -1   8   5     1273.23     1216.02     84.31 o 
   0   8   5        6.84       15.99      2.49 o 
   1   8   5       27.55       34.91      3.10 o 
   2   8   5       79.19       74.12      4.45 o 
   3   8   5      374.17      319.91     19.89 o 
   4   8   5     1161.01     1082.12     53.95 o 
   5   8   5        4.55        9.15      1.99 o 
   6   8   5      814.33      731.43     81.22 o 
   7   8   5       64.60       60.92      4.05 o 
   8   8   5        1.07        1.71      5.37 o 
  -7   9   5       96.71       95.45      9.64 o 
  -6   9   5      181.91      216.13     15.07 o 
  -5   9   5        2.21        5.29      7.51 o 
  -4   9   5      523.07      438.77     76.10 o 
  -3   9   5        5.02        8.05      4.92 o 
  -2   9   5      714.61      644.14    114.58 o 
  -1   9   5       11.66       14.33      3.64 o 
   0   9   5       94.24      108.02      9.68 o 
   1   9   5        5.73        4.69      4.12 o 
   2   9   5       47.65       38.37      5.63 o 
   3   9   5      723.62      641.50     31.02 o 
   4   9   5       29.92       31.20     13.49 o 
   5   9   5      174.08      168.69     22.58 o 
   6   9   5       42.40       44.02      6.51 o 
   7   9   5        0.56       10.08      8.43 o 
   8   9   5        0.54       -7.82      5.21 o 
  -6  10   5       96.53      105.20      9.77 o 
  -5  10   5       83.67       77.91      5.68 o 
  -4  10   5        0.96        6.77      5.35 o 
  -3  10   5      582.64      489.42    104.50 o 
  -2  10   5       22.94       22.83      3.17 o 
  -1  10   5       61.41       62.51      5.62 o 
   0  10   5      217.55      188.01     29.50 o 
   1  10   5       57.21       61.78     14.15 o 
   2  10   5      905.69      778.62     33.07 o 
   3  10   5       11.50        6.49      7.90 o 
   4  10   5       54.75       41.69      9.29 o 
   5  10   5        0.31        0.94      3.52 o 
   6  10   5       72.91       75.68     35.02 o 
  -4  11   5       15.40       28.62      5.11 o 
  -3  11   5       51.28       60.89      5.30 o 
  -2  11   5       32.03       46.45      4.65 o 
  -1  11   5       82.29       85.51     11.99 o 
   0  11   5      129.56      160.03     27.74 o 
   1  11   5      292.34      317.21     39.75 o 
   2  11   5       45.01       58.47     14.81 o 
   3  11   5       11.73       11.81      8.93 o 
   4  11   5        0.24        1.37      5.62 o 
   5  11   5       49.00       59.61     23.65 o 
  -2  12   5       71.82       73.73      5.82 o 
  -1  12   5      100.28       93.54     13.99 o 
   0  12   5      124.30      172.56     18.14 o 
   1  12   5       39.95       44.92      5.52 o 
   2  12   5        0.00        7.70      8.79 o 
   3  12   5       53.57       42.27     12.69 o 
   0  -8   6        0.12       -1.88      8.29 o 
   1  -8   6       56.14       47.26      9.00 o 
   2  -8   6       68.83       83.81      9.35 o 
  -3  -7   6        5.32       12.59      8.27 o 
  -2  -7   6       54.14       57.43      8.79 o 
  -1  -7   6        0.64       -5.34      7.51 o 
   0  -7   6       33.26       32.95      7.87 o 
   1  -7   6       87.13       95.81      7.16 o 
   2  -7   6       46.65       50.83      4.74 o 
   3  -7   6        7.51        4.06      7.97 o 
   4  -7   6      200.91      197.13     11.83 o 
   5  -7   6      142.07      119.15      9.42 o 
   6  -7   6       16.65       -4.59      8.31 o 
  -5  -6   6       26.18       31.26      7.95 o 
  -4  -6   6        0.03        3.59      7.31 o 
  -3  -6   6        8.44       11.88      7.31 o 
  -2  -6   6        5.54        6.98      7.22 o 
  -1  -6   6       11.32       14.53      6.71 o 
   0  -6   6      158.67      177.49     10.92 o 
   1  -6   6       13.13       15.23      3.57 o 
   2  -6   6       47.42       52.60      4.05 o 
   3  -6   6        5.59        6.12      3.94 o 
   4  -6   6        2.72       -4.92      5.05 o 
   5  -6   6       11.10        4.47     12.30 o 
  -6  -5   6       52.89       60.07      8.00 o 
  -5  -5   6        3.20        5.94      6.83 o 
  -4  -5   6       29.18       33.46      6.74 o 
  -3  -5   6      225.62      218.57     11.36 o 
  -2  -5   6       11.46       18.54      6.31 o 
  -1  -5   6      411.31      414.58      7.66 o 
   0  -5   6        0.30       16.55      5.81 o 
   1  -5   6      209.88      248.63     10.20 o 
   2  -5   6       11.11       13.85      3.26 o 
   3  -5   6        9.89       16.17      3.50 o 
   4  -5   6       74.84       78.25     25.54 o 
   5  -5   6       66.03       84.69     46.68 o 
   6  -5   6      136.33       86.58      7.69 o 
   7  -5   6       36.43       22.62      7.76 o 
   8  -5   6       47.72       55.10      9.17 o 
  -7  -4   6       55.97       47.90      8.06 o 
  -6  -4   6       28.82       23.64      6.74 o 
  -5  -4   6       56.72       33.52      6.53 o 
  -4  -4   6      411.09      416.49     66.67 o 
  -3  -4   6        3.14       22.59      6.58 o 
  -2  -4   6      527.17      566.93     30.87 o 
  -1  -4   6       12.36       12.66      1.85 o 
   0  -4   6      214.57      219.51     14.73 o 
   1  -4   6       50.53       44.52      7.79 o 
   2  -4   6       67.43       56.34      3.39 o 
   3  -4   6      530.64      439.79     57.12 o 
   4  -4   6       38.17       50.11     15.21 o 
   5  -4   6      312.90      265.29     38.78 o 
   6  -4   6       47.58       41.67      9.09 o 
   7  -4   6        3.24      -10.69      7.13 o 
   8  -4   6        3.57       -4.72      7.97 o 
   9  -4   6       19.93       44.67      9.46 o 
  -7  -3   6       18.80       12.16      6.94 o 
  -6  -3   6        9.75        5.91      4.23 o 
  -5  -3   6       16.12       26.11     15.37 o 
  -4  -3   6       14.56       21.12      9.43 o 
  -3  -3   6      265.96      293.57     33.56 o 
  -2  -3   6      293.63      212.11     26.85 o 
  -1  -3   6        0.37        3.25      1.82 o 
   0  -3   6        5.33       19.45      5.66 o 
   1  -3   6      425.11      499.72     53.51 o 
   2  -3   6      500.47      497.91     51.17 o 
   3  -3   6       16.61       44.45     13.44 o 
   4  -3   6       93.38      100.37     20.88 o 
   5  -3   6        3.08        3.45      4.43 o 
   6  -3   6      176.31      172.58     21.82 o 
   7  -3   6      183.07      177.36     26.37 o 
   8  -3   6        2.49        1.51      8.20 o 
   9  -3   6      194.57      251.53     14.85 o 
  -8  -2   6       22.76       36.26      6.45 o 
  -7  -2   6       68.19       71.33     12.07 o 
  -6  -2   6       34.95       39.13      6.16 o 
  -5  -2   6       29.11       28.82      4.70 o 
  -4  -2   6      121.53      124.57     21.96 o 
  -3  -2   6      433.34      462.10     29.92 o 
  -2  -2   6       27.87       24.67      6.38 o 
  -1  -2   6     1290.85     1174.06     55.85 o 
   0  -2   6      429.52      345.49     24.18 o 
   1  -2   6     2085.94     2001.71    221.11 o 
   2  -2   6      114.47      135.69     26.27 o 
   3  -2   6      296.01      263.33     45.69 o 
   4  -2   6      118.16      120.11      8.99 o 
   5  -2   6        9.29        7.38      2.54 o 
   6  -2   6      367.96      442.73     32.33 o 
   7  -2   6        0.34        7.09      2.60 o 
   8  -2   6      516.36      553.41    141.95 o 
   9  -2   6       19.82       42.47      9.26 o 
  10  -2   6       59.14       90.90     10.84 o 
  -8  -1   6       61.45       54.14      9.28 o 
  -7  -1   6      161.40      158.93     17.69 o 
  -6  -1   6      149.64      151.24     12.82 o 
  -5  -1   6        8.52        9.96      2.39 o 
  -4  -1   6        5.38       12.45      4.51 o 
  -3  -1   6      159.49      140.95      7.11 o 
  -2  -1   6     1285.28     1050.05     67.40 o 
  -1  -1   6      165.66      190.52     11.57 o 
   0  -1   6     3211.13     3044.27    216.77 o 
   1  -1   6        4.74       18.02     14.81 o 
   2  -1   6       50.73       45.48     15.20 o 
   3  -1   6      149.25      129.30     18.11 o 
   4  -1   6      243.93      244.97     11.54 o 
   5  -1   6     1401.88     1562.96     86.93 o 
   6  -1   6       21.98       29.31      7.58 o 
   7  -1   6      370.75      379.26     30.34 o 
   8  -1   6       44.89       43.04     21.74 o 
   9  -1   6        3.35        0.39      6.88 o 
  10  -1   6       16.65       17.33      9.22 o 
  -8   0   6       36.15       53.85      8.85 o 
  -7   0   6      132.89      105.77      5.19 o 
  -6   0   6        1.07       -0.79      2.52 o 
  -5   0   6        4.32        3.72      3.22 o 
  -4   0   6        5.39        5.14      4.79 o 
  -3   0   6      432.23      475.96     34.63 o 
  -2   0   6      626.29      530.03     26.79 o 
  -1   0   6       96.53       64.60      5.88 o 
   0   0   6      134.98       80.00      9.02 o 
   1   0   6        1.18        7.04      3.03 o 
   2   0   6       25.74       35.28     14.49 o 
   3   0   6     1353.32     1347.03     32.94 o 
   4   0   6     1091.69     1057.82     48.56 o 
   5   0   6      148.68      150.38     11.81 o 
   6   0   6      669.58      674.91     34.91 o 
   7   0   6        6.37       -4.39      2.93 o 
   8   0   6       45.98       30.27      6.59 o 
   9   0   6        5.27       -1.79      3.83 o 
  10   0   6        3.09       -3.52      9.48 o 
  -9   1   6        7.35       18.92      5.52 o 
  -8   1   6       64.93       42.22      7.77 o 
  -7   1   6      161.93      181.40     14.80 o 
  -6   1   6       19.16       29.23      2.56 o 
  -5   1   6      489.40      457.36     56.67 o 
  -4   1   6      495.43      459.22     48.07 o 
  -3   1   6     1087.90     1097.07     77.30 o 
  -2   1   6       22.73       23.53      2.65 o 
  -1   1   6       85.02      108.90      7.88 o 
   0   1   6     1314.28     1115.52    136.38 o 
   1   1   6     2633.72     2442.01    188.00 o 
   2   1   6     4251.78     4538.95     91.25 o 
   3   1   6     2798.82     3091.88     87.53 o 
   4   1   6     1580.35     1758.75     41.28 o 
   5   1   6        6.21        6.11      2.74 o 
   6   1   6      346.67      380.82     20.83 o 
   7   1   6      290.59      345.51     20.58 o 
   8   1   6      744.11      903.22     71.21 o 
   9   1   6        6.49        5.25      9.31 o 
  10   1   6      306.73      348.03     77.26 o 
  -9   2   6       44.20       39.79      4.98 o 
  -8   2   6      145.62      164.07     23.75 o 
  -7   2   6        5.67       11.11      4.01 o 
  -6   2   6      637.16      726.97      6.44 o 
  -5   2   6      218.34      268.50     33.49 o 
  -4   2   6     1132.26      962.20    104.64 o 
  -3   2   6        0.30       -2.78      1.85 o 
  -2   2   6      321.24      319.53     19.98 o 
  -1   2   6     1188.28     1030.90     90.43 o 
   0   2   6     2131.09     1903.72    255.84 o 
   1   2   6     1717.41     1716.17    155.84 o 
   2   2   6     6773.37     7099.43    347.04 o 
   3   2   6        7.53       42.52     11.71 o 
   4   2   6       51.15       66.31      8.01 o 
   5   2   6        2.15       -2.49      2.33 o 
   6   2   6      463.68      454.52     21.85 o 
   7   2   6      777.07      809.32     68.16 o 
   8   2   6      229.67      264.52     32.41 o 
   9   2   6      100.39      116.78     25.27 o 
  10   2   6        7.71       10.29     11.80 o 
  -9   3   6       30.58       33.66      8.64 o 
  -8   3   6       19.13       46.86      7.76 o 
  -7   3   6      107.11      126.24     11.97 o 
  -6   3   6       62.68       89.37     10.68 o 
  -5   3   6       15.52       14.71      5.05 o 
  -4   3   6       90.36       95.11      8.04 o 
  -3   3   6       26.72       34.74      2.45 o 
  -2   3   6     2394.05     2426.38    346.29 o 
  -1   3   6      730.55      560.14     76.54 o 
   0   3   6     2340.66     2293.50    217.04 o 
   1   3   6      785.94      762.08     60.11 o 
   2   3   6      190.93      227.42     13.32 o 
   3   3   6      605.48      510.09     23.48 o 
   4   3   6      174.81      182.29      9.72 o 
   5   3   6      827.53      827.70     45.20 o 
   6   3   6     1961.73     2235.95    147.98 o 
   7   3   6      468.31      481.84     42.46 o 
   8   3   6       29.80       18.63      3.68 o 
   9   3   6        0.20        4.57     16.70 o 
  10   3   6        0.55        1.04     12.24 o 
  -9   4   6        9.24       20.85      8.62 o 
  -8   4   6      249.93      253.02     14.14 o 
  -7   4   6       79.45       77.01      7.38 o 
  -6   4   6      235.87      214.86     11.25 o 
  -5   4   6      589.80      736.32     12.52 o 
  -4   4   6       31.68       45.80      5.12 o 
  -3   4   6     2318.37     2170.04    228.69 o 
  -2   4   6      230.32      228.89     31.93 o 
  -1   4   6      738.90      583.52      6.89 o 
   0   4   6        3.05        5.45      2.38 o 
   1   4   6       64.80       37.31      2.47 o 
   2   4   6     1335.63     1263.16    119.21 o 
   3   4   6      879.78      803.12     53.58 o 
   4   4   6     2775.19     2781.55    177.59 o 
   5   4   6     2493.95     2458.54    116.98 o 
   6   4   6      672.05      744.00     36.70 o 
   7   4   6        3.27        0.28      2.42 o 
   8   4   6        9.87       12.47      3.67 o 
   9   4   6       43.77       63.42     20.81 o 
  10   4   6       74.87       77.52     20.32 o 
  -8   5   6       40.42       61.66      8.60 o 
  -7   5   6        8.10        5.47      7.18 o 
  -6   5   6      373.37      490.68     13.21 o 
  -5   5   6        0.75       12.50      5.87 o 
  -4   5   6     1268.49     1372.43     13.89 o 
  -3   5   6      148.20      143.78      4.79 o 
  -2   5   6      518.01      424.71     39.65 o 
  -1   5   6      358.18      296.56     24.46 o 
   0   5   6       36.09       70.03     21.39 o 
   1   5   6     3117.92     3030.18    232.83 o 
   3   5   6     1437.94     1409.93    102.00 o 
   4   5   6     1177.00     1210.68     99.97 o 
   5   5   6       57.77       58.62      8.73 o 
   6   5   6       13.73       12.02      3.94 o 
   7   5   6        0.15        6.84      4.23 o 
   8   5   6      334.53      343.04     30.51 o 
   9   5   6      273.86      289.15     44.25 o 
  10   5   6       32.47       42.48     17.87 o 
  -8   6   6        1.14       -0.42      8.37 o 
  -7   6   6      120.35      198.43     14.13 o 
  -6   6   6        1.90       10.74      6.93 o 
  -5   6   6      427.72      447.04     12.59 o 
  -4   6   6       32.08       33.70      5.81 o 
  -3   6   6      199.43      161.62      8.80 o 
  -2   6   6      231.49      229.47      7.00 o 
  -1   6   6       53.26       49.07      1.72 o 
   0   6   6     1881.02     1898.50    129.21 o 
   1   6   6       10.87        6.61      2.97 o 
   2   6   6      342.53      323.18     32.61 o 
   3   6   6      610.58      643.50     48.77 o 
   4   6   6      155.10      127.02     12.09 o 
   5   6   6      182.88      165.43     15.71 o 
   6   6   6       49.96       59.81      4.89 o 
   7   6   6      847.01      829.57     70.21 o 
   8   6   6       20.58       24.38      8.67 o 
   9   6   6      138.78      160.21     30.45 o 
  -8   7   6       61.34       73.62      9.62 o 
  -7   7   6       12.33       24.48      8.22 o 
  -6   7   6      304.28      288.49     13.93 o 
  -5   7   6       96.66      102.00     12.12 o 
  -4   7   6      100.06      106.33     10.86 o 
  -3   7   6     2181.58     2342.57     17.28 o 
  -2   7   6      446.94      391.49     45.03 o 
  -1   7   6     4281.30     3942.58    340.78 o 
   0   7   6       22.97       20.28      4.05 o 
   1   7   6      655.57      703.29     68.68 o 
   2   7   6       48.48       30.66      7.55 o 
   3   7   6        4.60       -1.97      3.13 o 
   4   7   6     2386.83     2086.92    144.29 o 
   5   7   6       84.35       81.28      9.37 o 
   6   7   6      614.69      532.36     56.02 o 
   7   7   6      198.88      187.83     18.12 o 
   8   7   6       16.03       18.49      7.01 o 
   9   7   6        0.41       -8.49      7.22 o 
  -7   8   6      111.36      101.38      9.64 o 
  -6   8   6      119.51      149.22     14.49 o 
  -5   8   6       62.91       48.56      7.80 o 
  -4   8   6      139.86      170.27     12.07 o 
  -3   8   6        6.71       25.86      6.16 o 
  -2   8   6     1231.94     1073.72    201.87 o 
  -1   8   6        4.30        3.72      2.81 o 
   0   8   6      119.54       91.32     11.17 o 
   1   8   6       10.22       11.69      2.28 o 
   2   8   6       74.08       60.63      7.56 o 
   3   8   6     1124.77      936.48     60.85 o 
   4   8   6       85.67       90.71     10.73 o 
   5   8   6      785.40      693.30     54.86 o 
   6   8   6      108.84      103.22     11.62 o 
   7   8   6        5.34        4.62      2.70 o 
   8   8   6        0.35        3.39      7.18 o 
  -6   9   6        3.25       12.16      8.58 o 
  -5   9   6      390.12      430.55     15.40 o 
  -4   9   6        5.40       17.19      7.40 o 
  -3   9   6      338.40      303.31      5.63 o 
  -2   9   6        1.06       13.73      3.21 o 
  -1   9   6       44.88       37.18      3.78 o 
   0   9   6      272.23      230.64     22.02 o 
   1   9   6       49.95       59.61      9.62 o 
   2   9   6      854.85      777.78     53.79 o 
   3   9   6        4.12        9.40      6.34 o 
   4   9   6      126.76      101.94     10.52 o 
   5   9   6        2.19        4.33      2.50 o 
   6   9   6       14.82       14.56      3.06 o 
   7   9   6       48.20       41.59      3.64 o 
   8   9   6        0.99      -12.00      8.00 o 
  -5  10   6      147.86      198.31     15.46 o 
  -4  10   6        1.73       14.25      7.95 o 
  -3  10   6       44.41       32.29      6.38 o 
  -2  10   6       36.16       36.94      5.63 o 
  -1  10   6      301.65      281.62     37.96 o 
   0  10   6      612.27      567.77     59.41 o 
   1  10   6      783.12      744.98     67.41 o 
   2  10   6       13.04        5.13      5.13 o 
   3  10   6       39.42       40.19      7.82 o 
   4  10   6        1.55       -0.18      2.81 o 
   5  10   6      175.43      147.15     16.02 o 
   6  10   6      220.96      222.06     38.94 o 
   7  10   6       48.83       19.81      6.03 o 
  -4  11   6        2.09        9.84      8.69 o 
  -3  11   6       31.22       31.83      4.80 o 
  -2  11   6      227.29      193.15     31.34 o 
  -1  11   6      188.94      174.00     21.56 o 
   0  11   6       69.20       70.65     13.66 o 
   1  11   6        9.37        6.63      5.24 o 
   2  11   6       70.52       65.50      8.00 o 
   3  11   6        5.86        5.60      9.04 o 
   4  11   6       34.64       32.48      7.01 o 
   5  11   6      190.29      194.11     59.87 o 
  -2  12   6       58.46       79.73      5.93 o 
  -1  12   6        0.92       15.09      5.40 o 
   0  12   6        2.45       13.86      4.36 o 
   1  12   6       31.63       46.81      5.69 o 
   2  12   6      122.06      128.33     29.85 o 
   3  12   6      250.23      262.51     81.98 o 
  -1  -7   7        4.81       11.92      8.42 o 
   0  -7   7       47.77       42.23      8.62 o 
   1  -7   7        1.43       12.54      8.22 o 
   2  -7   7       68.70       72.25      8.99 o 
   3  -7   7        5.55       -9.84      7.91 o 
  -3  -6   7      117.30      115.37     13.16 o 
  -2  -6   7        0.25        7.35      7.84 o 
  -1  -6   7      198.28      232.06     13.21 o 
   0  -6   7       15.61       17.09      3.44 o 
   1  -6   7      130.06      259.96     64.95 o 
   2  -6   7        2.48       -2.28      5.29 o 
   3  -6   7       17.63       16.45      8.13 o 
   4  -6   7       36.53       24.43     13.16 o 
   5  -6   7       28.65       -1.93      7.60 o 
  -5  -5   7        5.70        7.22      7.35 o 
  -4  -5   7       29.55       23.82      7.13 o 
  -3  -5   7       14.62        9.79      7.13 o 
  -2  -5   7      182.94      194.99     11.92 o 
  -1  -5   7       23.56       21.76      6.80 o 
   0  -5   7      131.88      154.74      5.13 o 
   1  -5   7        3.72       10.41      5.96 o 
   2  -5   7       11.69        7.72      2.71 o 
   3  -5   7       90.35       75.21     10.69 o 
   4  -5   7       29.68       29.72      8.04 o 
   5  -5   7      117.33       86.75     37.67 o 
   7  -5   7        3.79      -11.89      7.93 o 
  -6  -4   7        4.95       11.23      7.42 o 
  -5  -4   7       25.41       25.39      6.83 o 
  -4  -4   7        2.90       -3.66      6.12 o 
  -3  -4   7      115.66      134.73     10.48 o 
  -2  -4   7       14.16       26.32      4.18 o 
  -1  -4   7        0.17        2.93      1.54 o 
   0  -4   7      203.53      192.63     12.74 o 
   1  -4   7       93.84      126.56     22.82 o 
   2  -4   7      557.00      500.44     66.93 o 
   3  -4   7        0.16        7.04      2.89 o 
   4  -4   7      202.12      175.46     44.33 o 
   5  -4   7       14.74       11.50      8.92 o 
   6  -4   7       24.13        7.00      9.57 o 
   7  -4   7       39.06       38.51      8.20 o 
   8  -4   7       30.61       43.74      9.10 o 
  -6  -3   7      114.74       97.11     10.86 o 
  -5  -3   7       52.91       54.63     12.81 o 
  -4  -3   7      110.30      141.45     42.51 o 
  -3  -3   7        5.21       18.64      4.01 o 
  -2  -3   7      249.30      207.46     25.64 o 
  -1  -3   7      144.71       96.53     17.46 o 
   0  -3   7       41.29       32.00      5.31 o 
   1  -3   7      805.13      829.74     97.09 o 
   2  -3   7        4.98       21.69     11.69 o 
   3  -3   7      361.57      321.83     64.86 o 
   4  -3   7       33.70       19.20     11.88 o 
   5  -3   7        1.82        0.59      7.26 o 
   6  -3   7       74.94       63.51     11.04 o 
   7  -3   7        0.22       -5.43      3.62 o 
   8  -3   7      177.36      156.12     47.88 o 
   9  -3   7        0.06        8.00      9.90 o 
  -7  -2   7       40.71       41.84      4.58 o 
  -6  -2   7       13.23        5.54      2.42 o 
  -5  -2   7        1.18       -2.82      2.61 o 
  -4  -2   7       14.40       12.90      4.44 o 
  -3  -2   7        0.55        1.64      2.06 o 
  -2  -2   7      480.37      414.73     21.90 o 
  -1  -2   7      183.50      154.09     18.02 o 
   0  -2   7      132.46       94.87     20.58 o 
   1  -2   7       88.90       86.09     22.74 o 
   2  -2   7        2.23        4.57      5.37 o 
   3  -2   7        7.44       14.78      3.75 o 
   4  -2   7      164.13      164.89     15.94 o 
   5  -2   7      213.97      223.97     31.62 o 
   6  -2   7       17.96       18.88      5.71 o 
   7  -2   7      108.78      109.47     35.39 o 
   8  -2   7       26.25       25.74     16.81 o 
   9  -2   7        0.65       -1.96      4.33 o 
  -7  -1   7       21.25       10.18      3.68 o 
  -6  -1   7        7.26        8.41      2.78 o 
  -5  -1   7        0.58        7.23      2.44 o 
  -4  -1   7      238.87      258.39     28.96 o 
  -3  -1   7       53.56       64.41      9.95 o 
  -2  -1   7     1116.03     1162.97     73.98 o 
  -1  -1   7        8.62        8.30      4.96 o 
   0  -1   7       53.05       67.38     10.35 o 
   1  -1   7       33.87       51.81     18.07 o 
   2  -1   7      448.71      493.00     87.75 o 
   3  -1   7     1448.78     1533.74    121.49 o 
   4  -1   7     1539.11     1633.26     77.96 o 
   5  -1   7      420.23      444.50     23.87 o 
   6  -1   7      115.45       84.53     21.57 o 
   7  -1   7        0.17       -6.64      4.43 o 
   8  -1   7       60.62       62.49     30.04 o 
   9  -1   7      133.68      181.46     70.75 o 
  10  -1   7       10.31        6.26      6.87 o 
  -8   0   7       56.87       59.50     22.87 o 
  -7   0   7       44.39       57.70      5.26 o 
  -6   0   7      233.95      251.12     32.64 o 
  -5   0   7      446.31      457.19     56.44 o 
  -4   0   7      401.53      420.33     44.95 o 
  -3   0   7      492.22      420.30     27.90 o 
  -2   0   7       44.46       26.03      1.64 o 
  -1   0   7      406.14      469.11     48.05 o 
   0   0   7      142.11       92.98     15.62 o 
   1   0   7     1719.10     1559.04    157.14 o 
   2   0   7      733.64      711.38     70.04 o 
   3   0   7     3417.76     3725.61    167.18 o 
   4   0   7      583.84      675.97     20.85 o 
   5   0   7      179.47      192.06     15.81 o 
   6   0   7       77.40       86.89     12.58 o 
   7   0   7       90.21       46.43     20.83 o 
   8   0   7      327.74      397.10     76.50 o 
   9   0   7       19.61       14.47      4.24 o 
  10   0   7       86.72       83.72     25.84 o 
  -8   1   7       19.13       23.04     15.59 o 
  -7   1   7       44.18       73.79      4.45 o 
  -6   1   7      276.99      243.79     31.56 o 
  -5   1   7       98.06      130.23     21.21 o 
  -4   1   7       59.75       52.87      9.51 o 
  -3   1   7      210.09      195.90      9.32 o 
  -2   1   7       26.37       34.90      7.70 o 
  -1   1   7      776.63      785.54     78.93 o 
   0   1   7      467.67      375.72     50.46 o 
   1   1   7     1114.18     1017.47    115.42 o 
   2   1   7      616.79      612.48     18.98 o 
   3   1   7        4.83        2.42      3.85 o 
   4   1   7      311.74      324.20     18.30 o 
   5   1   7        0.04        0.36      1.84 o 
   6   1   7      552.66      545.86     19.06 o 
   7   1   7     1027.55     1207.24    185.37 o 
   8   1   7      402.40      466.12    114.35 o 
   9   1   7       41.56       47.03     22.28 o 
  10   1   7       12.14       12.57     17.29 o 
  -8   2   7       16.68       27.84      5.82 o 
  -7   2   7      159.41      130.83     20.91 o 
  -6   2   7       62.93       42.64      4.87 o 
  -5   2   7      107.27       76.04     10.67 o 
  -4   2   7      175.66      175.24     19.23 o 
  -3   2   7      124.86      148.40     16.78 o 
  -2   2   7     2450.69     2324.57    188.56 o 
  -1   2   7      405.96      307.90     18.12 o 
   0   2   7     2267.50     1961.59    315.95 o 
   1   2   7      566.15      584.21     48.78 o 
   2   2   7       39.94       57.47      4.54 o 
   3   2   7       43.18       73.06     12.13 o 
   4   2   7      307.42      337.92     21.38 o 
   5   2   7     1050.35     1188.92     44.45 o 
   6   2   7     1640.97     1724.02     86.17 o 
   7   2   7      500.35      622.94     62.83 o 
   8   2   7       54.71       69.63     30.25 o 
   9   2   7        0.50        0.53     16.53 o 
  10   2   7        7.55       11.62     11.34 o 
  -8   3   7      189.73      205.18     14.51 o 
  -7   3   7        6.31       -0.82      6.96 o 
  -6   3   7      113.93      107.87     11.15 o 
  -5   3   7      234.25      289.80     10.64 o 
  -4   3   7      116.19      140.18      8.71 o 
  -3   3   7     2008.29     2082.18    311.22 o 
  -2   3   7      201.09      204.56     10.61 o 
  -1   3   7     1748.74     1432.31    192.87 o 
   0   3   7      418.17      385.24     41.89 o 
   1   3   7      364.48      375.18     32.52 o 
   2   3   7     1255.23     1294.37     89.44 o 
   3   3   7     1597.15     1616.63     72.98 o 
   4   3   7     1930.79     2181.20     61.85 o 
   5   3   7     1782.02     2186.90    109.69 o 
   6   3   7      131.48      128.19     16.55 o 
   7   3   7      288.15      298.40     37.41 o 
   8   3   7       19.59       33.52      7.34 o 
   9   3   7       62.30       73.26     37.17 o 
  10   3   7      179.61      206.10     48.81 o 
  -8   4   7       49.61       56.90      8.79 o 
  -7   4   7       23.14       24.55      7.55 o 
  -6   4   7      352.41      465.29     13.05 o 
  -4   4   7     1156.01     1186.15     13.20 o 
  -3   4   7      149.46      157.70     21.49 o 
  -2   4   7       83.90       59.85     10.22 o 
  -1   4   7       13.91        6.84      2.82 o 
   0   4   7       90.52       63.32      6.34 o 
   1   4   7     2072.43     2035.95    220.28 o 
   2   4   7      269.83      214.33     28.01 o 
   3   4   7     1168.90     1073.36    101.31 o 
   4   4   7      936.76     1023.46     61.20 o 
   5   4   7       28.76       36.38     11.34 o 
   6   4   7        2.09       -1.54      2.29 o 
   7   4   7       28.19        7.06      8.51 o 
   8   4   7      203.82      232.20     33.10 o 
   9   4   7      108.15      135.56     34.60 o 
  10   4   7       27.23       30.72      8.64 o 
  -8   5   7        0.86        8.91      8.69 o 
  -7   5   7       68.78       85.70      8.46 o 
  -6   5   7        6.50       33.01      7.18 o 
  -5   5   7      826.43      739.18     13.78 o 
  -4   5   7        0.09       -5.32      5.49 o 
  -3   5   7      319.44      246.16     24.51 o 
  -2   5   7      342.28      320.20     47.17 o 
  -1   5   7        4.60        5.00      2.58 o 
   0   5   7     2304.69     2009.66    169.64 o 
   1   5   7       27.36       23.25      3.10 o 
   2   5   7     1676.10     1568.32    173.66 o 
   3   5   7      362.44      331.67     28.51 o 
   4   5   7       34.92       33.38      4.49 o 
   5   5   7      311.99      335.16     25.54 o 
   6   5   7        0.71       -3.77      4.05 o 
   7   5   7      649.41      682.90     30.43 o 
   8   5   7      357.86      353.11     35.91 o 
   9   5   7      124.85      149.62     32.20 o 
  10   5   7       72.57       64.00     20.90 o 
  -8   6   7      129.90      178.26     17.10 o 
  -7   6   7        0.32       21.74      8.20 o 
  -6   6   7      182.10      214.60     14.29 o 
  -5   6   7      116.06      117.78     12.87 o 
  -4   6   7      152.68      101.34     10.70 o 
  -3   6   7      812.13      740.84     91.28 o 
  -2   6   7      188.33      181.71     30.97 o 
  -1   6   7     3037.22     2930.06    539.64 o 
   0   6   7      358.48      363.09     30.79 o 
   1   6   7      604.61      559.53     44.75 o 
   2   6   7      172.36      153.50     14.49 o 
   3   6   7       10.60       13.82      3.87 o 
   4   6   7      281.35      222.36     21.00 o 
   5   6   7        0.60        5.71      1.84 o 
   6   6   7      436.73      449.53     37.71 o 
   7   6   7       55.83      100.77     23.54 o 
   8   6   7        0.60       -4.87      7.19 o 
   9   6   7        4.62       -5.34     10.14 o 
  -7   7   7       30.75       31.59      8.86 o 
  -6   7   7       11.07       17.57      7.95 o 
  -5   7   7        0.23       -6.58      7.14 o 
  -4   7   7       81.02      104.22     11.56 o 
  -3   7   7      312.86      290.61     11.37 o 
  -2   7   7      728.40      593.19     78.48 o 
  -1   7   7        2.61       -2.15      1.58 o 
   0   7   7       47.16       42.11      2.49 o 
   1   7   7        5.06        1.33      2.15 o 
   2   7   7     1081.03     1065.20     88.54 o 
   3   7   7     1815.10     1729.22    155.67 o 
   4   7   7       29.49       33.54      3.86 o 
   5   7   7      935.91      886.18     96.81 o 
   6   7   7       98.69      113.40     18.93 o 
   7   7   7       55.96       60.66     10.72 o 
   8   7   7       18.75       13.27     11.60 o 
   9   7   7       31.45       33.49     14.95 o 
  -7   8   7      124.87      151.88     16.35 o 
  -6   8   7       14.39       15.31      8.55 o 
  -5   8   7      241.43      295.20     14.82 o 
  -4   8   7       77.73       69.77      7.60 o 
  -3   8   7       13.22       19.85      6.36 o 
  -2   8   7      125.28      127.01      8.48 o 
  -1   8   7      392.28      333.43     31.24 o 
   0   8   7      595.13      521.19     52.08 o 
   1   8   7      513.50      453.53     37.59 o 
   2   8   7     1371.93     1159.31     85.01 o 
   3   8   7      106.42       77.32      3.18 o 
   4   8   7      605.86      570.24     53.42 o 
   5   8   7       15.11       10.41      5.27 o 
   6   8   7        5.76        4.43      2.34 o 
   7   8   7      166.07      154.62     22.09 o 
   8   8   7       17.57       13.62      7.30 o 
  -6   9   7       92.95      175.80     16.33 o 
  -5   9   7      179.30      180.32     15.22 o 
  -4   9   7       92.20       79.63      8.44 o 
  -3   9   7        0.73        5.14      7.07 o 
  -2   9   7       12.15       14.19      4.98 o 
  -1   9   7     1181.87      924.55    112.15 o 
   0   9   7      485.94      413.17     55.69 o 
   1   9   7      853.72      764.95     83.47 o 
   2   9   7       61.02       74.78     21.46 o 
   3   9   7      222.63      181.74     23.48 o 
   4   9   7        0.68       -3.53      2.35 o 
   5   9   7       73.73       67.29     11.71 o 
   6   9   7      532.02      502.31     71.89 o 
   7   9   7        0.58       -2.11      7.56 o 
  -5  10   7        8.51       -0.71      8.66 o 
  -4  10   7      120.97      139.69     14.54 o 
  -3  10   7       79.91      116.80     14.42 o 
  -2  10   7       25.75       23.98      2.96 o 
  -1  10   7      110.59      132.60     27.04 o 
   0  10   7      134.52      112.26     14.95 o 
   1  10   7       44.51       30.48      4.83 o 
   2  10   7       89.42       66.95      9.19 o 
   3  10   7        1.92       -1.38      5.06 o 
   4  10   7      190.20      171.78     34.62 o 
   5  10   7      154.82      126.20      6.07 o 
   6  10   7      111.65       83.53     10.44 o 
  -4  11   7      200.39      218.88     16.09 o 
  -3  11   7       17.90       31.19      8.84 o 
  -2  11   7      196.24      234.08      8.05 o 
  -1  11   7       37.33       42.22      6.55 o 
   0  11   7       39.92       46.94     10.06 o 
   1  11   7       14.93        5.06      4.16 o 
   2  11   7      167.19      149.46     20.04 o 
   3  11   7      122.90      114.01     17.39 o 
   4  11   7      452.07      422.43     58.00 o 
   5  11   7       39.11       50.40     35.01 o 
  -2  12   7        6.97       26.21      5.58 o 
  -1  12   7       13.82       24.34      5.65 o 
   0  12   7      111.65      143.88     16.88 o 
   2  12   7      285.20      327.56     22.50 o 
   3  12   7      104.96       97.75     35.09 o 
  -1  -6   8        5.94       28.34      8.07 o 
   0  -6   8        8.09       -2.24      7.75 o 
   1  -6   8       12.14       12.23      7.84 o 
   2  -6   8        6.07       11.03      7.82 o 
   3  -6   8       50.57       22.15      7.73 o 
  -3  -5   8       18.11       10.86      7.53 o 
  -2  -5   8        4.12       10.68      7.47 o 
  -1  -5   8       46.14       47.12      7.62 o 
   0  -5   8       88.40       78.54      5.08 o 
   1  -5   8       28.03       76.25     39.07 o 
   2  -5   8      282.09      287.81     48.56 o 
   3  -5   8        1.48       -2.19      3.41 o 
   4  -5   8      174.56      156.08     32.39 o 
   6  -5   8       10.86        1.55      7.56 o 
  -5  -4   8        6.99        8.93      7.73 o 
  -4  -4   8       23.46       21.91      7.29 o 
  -3  -4   8       38.77       37.80      7.07 o 
  -2  -4   8       68.72       67.17      7.05 o 
  -1  -4   8       64.80       57.03      8.22 o 
   0  -4   8       16.15       15.29      3.39 o 
   1  -4   8      162.34      200.43     50.65 o 
   2  -4   8       11.68       17.99     10.96 o 
   3  -4   8       62.79       52.45     13.19 o 
   4  -4   8        1.14       -6.17      4.11 o 
   5  -4   8        0.52       -6.04      4.03 o 
   6  -4   8       55.65       41.15      6.87 o 
   7  -4   8       15.34        8.31     10.11 o 
  -5  -3   8        5.09       10.17      6.96 o 
  -4  -3   8       48.66       28.52      6.60 o 
  -3  -3   8        4.65       12.01      5.09 o 
  -2  -3   8      131.28       93.11      9.46 o 
  -1  -3   8       92.94       74.21     11.11 o 
   0  -3   8       51.62       40.77      8.28 o 
   1  -3   8        4.73       -2.01      3.81 o 
   2  -3   8       65.11       66.87     18.34 o 
   3  -3   8      122.54      103.95     28.58 o 
   4  -3   8       19.13       12.99      4.60 o 
   5  -3   8      205.87      190.96     21.73 o 
   6  -3   8       53.51       31.27      4.03 o 
   7  -3   8       79.76       58.97     15.41 o 
   8  -3   8        5.13       -4.79      4.17 o 
  -6  -2   8        9.03        0.47      5.64 o 
  -5  -2   8       93.54       88.00      8.82 o 
  -4  -2   8      212.10      189.59     12.69 o 
  -3  -2   8      153.72      135.80     12.31 o 
  -2  -2   8      148.43      130.31      4.67 o 
  -1  -2   8      256.52      223.37     16.21 o 
   0  -2   8       13.95       16.10      5.32 o 
   1  -2   8        6.75       44.85     18.48 o 
   2  -2   8      155.10      162.36     44.60 o 
   3  -2   8       34.81       48.68     13.66 o 
   4  -2   8      922.14      938.13     96.30 o 
   5  -2   8       10.21        3.79      6.99 o 
   6  -2   8       38.88       41.56      9.37 o 
   7  -2   8        1.34       -3.23      8.65 o 
   8  -2   8        5.88       -0.26      5.26 o 
   9  -2   8       61.21       71.87     30.87 o 
  -7  -1   8        6.94        8.79      4.34 o 
  -6  -1   8       82.99       74.82     12.25 o 
  -5  -1   8       23.19       28.02      2.92 o 
  -4  -1   8       26.19       28.80      2.64 o 
  -3  -1   8        1.68        3.30      1.92 o 
  -2  -1   8      345.28      343.05     25.88 o 
  -1  -1   8       56.58       55.72      6.47 o 
   0  -1   8        3.42        1.20      3.82 o 
   1  -1   8       45.07       58.17     19.36 o 
   2  -1   8      125.38      139.70     37.58 o 
   3  -1   8      459.39      469.68     54.09 o 
   4  -1   8       60.19       69.31     17.55 o 
   5  -1   8       82.58       74.17     10.44 o 
   6  -1   8       41.69       29.57      5.55 o 
   7  -1   8       14.44        6.82      7.61 o 
   8  -1   8       65.77      106.73     68.28 o 
   9  -1   8       90.06      102.22     60.79 o 
  -7   0   8       12.38       20.23      3.97 o 
  -6   0   8      188.29      162.95     17.55 o 
  -5   0   8        8.68        3.32      2.82 o 
  -4   0   8       11.36       10.00      4.05 o 
  -3   0   8        7.43        0.05      2.73 o 
  -2   0   8       19.28       26.69      2.81 o 
  -1   0   8     1475.50     1495.02    182.11 o 
   0   0   8      102.49       68.58     14.26 o 
   1   0   8     1379.67     1386.53    193.31 o 
   2   0   8      121.01      143.13     27.38 o 
   3   0   8      129.89      142.83     31.16 o 
   4   0   8        2.12        0.20      2.71 o 
   5   0   8      504.46      599.60     62.31 o 
   6   0   8      354.90      419.48     38.44 o 
   7   0   8      875.32     1030.73    202.02 o 
   8   0   8      159.14      203.38     75.61 o 
   9   0   8       86.16       86.53     39.41 o 
  10   0   8       22.41       17.16     24.06 o 
  -7   1   8      149.55      154.15     12.22 o 
  -6   1   8        4.06        8.04      3.00 o 
  -5   1   8      171.67      146.27     17.44 o 
  -4   1   8       18.25       16.58      2.42 o 
  -3   1   8      319.21      282.84     18.44 o 
  -2   1   8      900.41      931.83     74.82 o 
  -1   1   8      450.11      463.62     51.77 o 
   0   1   8     1215.64     1027.80    165.92 o 
   1   1   8      970.77      860.23    112.95 o 
   2   1   8       18.27       26.30      5.20 o 
   3   1   8        9.21        5.60      5.14 o 
   4   1   8      304.67      342.20     31.94 o 
   5   1   8      788.32      901.99     41.26 o 
   6   1   8      620.85      704.56    116.29 o 
   7   1   8      113.27      121.03     43.57 o 
   8   1   8      235.76      287.07     64.19 o 
   9   1   8       26.70       28.57      5.71 o 
  10   1   8       10.22       -2.18      9.98 o 
  -8   2   8       59.47      116.70     14.11 o 
  -7   2   8        2.38        4.77      4.43 o 
  -6   2   8      108.59       93.08      5.84 o 
  -5   2   8      170.79      145.29     25.18 o 
  -4   2   8      147.58      173.45     20.94 o 
  -3   2   8     1135.01     1043.76    100.66 o 
  -2   2   8      268.20      245.43     17.44 o 
  -1   2   8      467.94      460.47     48.07 o 
   0   2   8      332.03      306.51     56.03 o 
   1   2   8      115.73      105.20     12.37 o 
   2   2   8       95.10       93.92      7.23 o 
   3   2   8      566.17      570.52     22.66 o 
   4   2   8      594.90      587.48     23.76 o 
   5   2   8      804.80      962.77     42.18 o 
   6   2   8        1.17        6.00      3.15 o 
   7   2   8      146.84      177.07     61.89 o 
   8   2   8       34.15       40.94     21.14 o 
   9   2   8       23.97       33.89     24.13 o 
  10   2   8       38.19       38.43     25.00 o 
  -8   3   8       19.06       26.65      7.64 o 
  -7   3   8       30.17       26.32      7.18 o 
  -6   3   8       88.75      109.32     11.72 o 
  -5   3   8       11.25       26.23      6.01 o 
  -4   3   8      638.95      544.91     92.55 o 
  -3   3   8        1.25        2.10      2.98 o 
  -2   3   8      196.62      132.05      7.05 o 
  -1   3   8      245.25      234.16     27.73 o 
   0   3   8       11.98        0.50      2.48 o 
   1   3   8     1988.62     1920.77    177.61 o 
   2   3   8      103.11      103.58     20.40 o 
   3   3   8     2399.00     2604.01    110.42 o 
   4   3   8      178.20      209.46     25.47 o 
   5   3   8       11.79       28.77     12.36 o 
   6   3   8       10.52        9.38      6.74 o 
   7   3   8        2.62       -5.04      6.80 o 
   8   3   8      168.77      193.62     62.33 o 
   9   3   8      119.32      149.82     54.98 o 
  10   3   8       90.03      121.87     68.88 o 
  -8   4   8        0.18        8.18      8.49 o 
  -7   4   8      175.64      200.77     14.22 o 
  -6   4   8        0.42       15.62      6.78 o 
  -5   4   8      500.98      511.46     13.10 o 
  -4   4   8        1.77       10.23      5.80 o 
  -3   4   8      502.36      427.57     72.83 o 
  -2   4   8       85.11       67.87     18.64 o 
  -1   4   8       48.90       42.27     10.00 o 
   0   4   8     3013.06     2851.90    287.59 o 
   1   4   8      391.46      399.78     32.09 o 
   2   4   8     2025.31     2229.89    185.68 o 
   3   4   8      469.41      451.85     43.07 o 
   4   4   8        2.97        6.17      7.74 o 
   5   4   8       28.73       40.99     12.22 o 
   6   4   8       29.36       29.45      5.51 o 
   7   4   8      536.88      661.59     69.64 o 
   8   4   8      412.60      484.77     95.05 o 
   9   4   8       18.68       25.96     16.47 o 
  10   4   8       30.52       32.85     20.92 o 
  -7   5   8        4.89       -2.95      8.02 o 
  -6   5   8      160.78      174.41     13.09 o 
  -5   5   8        1.86        4.45      6.56 o 
  -4   5   8      458.41      394.22     12.69 o 
  -3   5   8      332.30      297.89     57.35 o 
  -2   5   8      100.82       82.75     16.93 o 
  -1   5   8     1418.59      957.03    161.57 o 
   0   5   8      137.09      126.97      9.97 o 
   1   5   8      553.63      517.58     51.42 o 
   2   5   8      125.17      117.81     15.11 o 
   3   5   8      222.92      201.99     19.84 o 
   4   5   8      331.55      290.44     23.87 o 
   5   5   8        0.17        0.24      2.28 o 
   6   5   8     1139.29     1190.82     85.24 o 
   7   5   8       23.74       49.38     20.14 o 
   8   5   8       82.64       91.58     32.20 o 
   9   5   8        0.37       14.03      7.36 o 
  -7   6   8       29.05       32.30      8.71 o 
  -6   6   8       24.04       29.44      8.04 o 
  -5   6   8       59.01       52.20      7.49 o 
  -4   6   8      600.51      718.42     14.00 o 
  -3   6   8      194.10      145.04     21.74 o 
  -2   6   8      603.09      519.50    113.71 o 
  -1   6   8      495.87      515.57    125.38 o 
   0   6   8      676.21      599.35     62.43 o 
   1   6   8      186.28      173.61     10.26 o 
   2   6   8      206.25      174.61     15.98 o 
   3   6   8     1801.29     1602.60    188.03 o 
   4   6   8      109.00       80.20      6.38 o 
   5   6   8      783.77      743.74     74.49 o 
   6   6   8       40.75       75.40     15.06 o 
   7   6   8       56.62       88.98     25.81 o 
   8   6   8       51.42       69.03     25.82 o 
   9   6   8       14.26        5.37     17.33 o 
  -7   7   8       73.11       71.76      9.59 o 
  -6   7   8        0.68       -4.34      8.13 o 
  -5   7   8       28.65       36.43      7.76 o 
  -4   7   8       26.54       23.46      7.00 o 
  -3   7   8      159.07      149.02     11.67 o 
  -2   7   8       52.70       62.50      6.56 o 
  -1   7   8      234.16      200.23     44.24 o 
   0   7   8      287.21      222.13     18.27 o 
   1   7   8      314.93      277.04     32.46 o 
   2   7   8      932.84      765.58     83.17 o 
   3   7   8        0.20       -1.31      2.76 o 
   4   7   8     1227.57     1146.05    125.46 o 
   5   7   8      176.66      161.76     20.64 o 
   6   7   8        1.99        1.86      2.40 o 
   7   7   8       44.45       92.13     27.51 o 
   8   7   8        8.89        6.56     17.61 o 
   9   7   8      180.91      186.08     40.31 o 
  -6   8   8      106.58      148.55     16.33 o 
  -5   8   8        1.97       -0.62      7.93 o 
  -4   8   8      118.87      129.04     13.89 o 
  -3   8   8       74.57       60.15      7.45 o 
  -2   8   8      142.71      206.11     11.92 o 
  -1   8   8       46.68       35.37      5.27 o 
   0   8   8       65.04       59.58      6.63 o 
   1   8   8      497.75      389.49     35.38 o 
   2   8   8       20.14       13.76      4.68 o 
   3   8   8       65.26       56.37      7.23 o 
   4   8   8       25.90       16.13      5.01 o 
   5   8   8      169.32      140.66     18.96 o 
   6   8   8      265.46      246.65     43.65 o 
   7   8   8       82.80       79.42     23.97 o 
   8   8   8      167.55      176.11     47.34 o 
  -6   9   8       93.23       55.10      9.66 o 
  -5   9   8        3.85       17.86      8.53 o 
  -4   9   8      137.28      144.28     14.44 o 
  -3   9   8      449.55      485.48     15.60 o 
  -2   9   8        2.65       19.14      7.31 o 
  -1   9   8      633.36      510.66     60.39 o 
   0   9   8      395.48      357.71     40.85 o 
   1   9   8       21.87       17.11      7.68 o 
   2   9   8        4.23       -1.05      4.09 o 
   3   9   8        0.28       -3.24      2.16 o 
   4   9   8      507.12      444.34     49.23 o 
   5   9   8      771.89      681.43     96.45 o 
   6   9   8      169.97      170.56     16.16 o 
   7   9   8      332.80      336.28     50.23 o 
  -5  10   8      153.43      161.49     16.28 o 
  -4  10   8      208.24      270.41     16.13 o 
  -3  10   8      251.45      321.32     15.49 o 
  -2  10   8      200.42      228.96     14.95 o 
  -1  10   8      237.81      204.86     39.63 o 
   0  10   8      149.35       94.63     32.92 o 
   1  10   8        0.43       -3.20      5.47 o 
   2  10   8       93.74       55.98      3.17 o 
   3  10   8      108.55       73.43      4.47 o 
   4  10   8      575.87      504.47     59.89 o 
   5  10   8       19.61       11.79      7.66 o 
   6  10   8       89.57       93.57     24.67 o 
  -3  11   8       80.07       81.66      9.84 o 
  -2  11   8       19.42       31.02      8.62 o 
  -1  11   8       64.60       54.68      8.57 o 
   0  11   8      260.18      237.36     65.25 o 
   1  11   8      193.26      133.58     43.84 o 
   2  11   8      378.10      331.67     66.25 o 
   3  11   8      292.66      261.79     11.81 o 
   4  11   8       18.38        6.09      6.36 o 
   5  11   8       70.63       70.79     21.74 o 
  -1  12   8       72.61       79.45      9.55 o 
   0  12   8       31.73       80.27     23.82 o 
   1  12   8      146.79      217.48     10.04 o 
   2  12   8       21.30       59.69     13.94 o 
  -1  -5   9        4.87       -6.16      7.31 o 
   0  -5   9       11.60       -0.98      7.42 o 
   1  -5   9       15.20       -1.06      3.71 o 
   2  -5   9        1.84       -6.51      4.34 o 
   3  -5   9       16.74        7.75      4.19 o 
   4  -5   9       11.14       -7.44      4.96 o 
   5  -5   9        0.02      -11.40      7.60 o 
  -3  -4   9       30.47       32.94      7.67 o 
  -2  -4   9       21.93       13.98      7.14 o 
  -1  -4   9       33.11       30.27     11.46 o 
   0  -4   9       91.41       81.90     11.03 o 
   1  -4   9       58.84       86.32     34.34 o 
   2  -4   9       28.54       81.75     55.06 o 
   3  -4   9       28.08       15.32      8.42 o 
   5  -4   9      184.47      165.48     28.73 o 
   6  -4   9       15.54       -3.11      4.15 o 
  -4  -3   9       30.73       27.58      7.47 o 
  -3  -3   9       60.16       43.83      6.97 o 
  -2  -3   9        0.27       -3.49      2.33 o 
  -1  -3   9      252.87      224.85     11.50 o 
   0  -3   9       40.79       35.07      6.88 o 
   1  -3   9        0.07       -7.96      5.30 o 
   2  -3   9       23.08       54.43     44.27 o 
   3  -3   9        2.67       -4.34      6.07 o 
   4  -3   9      214.44      185.01     24.19 o 
   5  -3   9        8.48       -6.15      4.10 o 
   6  -3   9       36.93       29.98     14.98 o 
   7  -3   9        7.34      -12.60      8.40 o 
  -5  -2   9       31.02       26.83      5.44 o 
  -4  -2   9        2.19        0.34      5.29 o 
  -3  -2   9       20.17       12.32      2.35 o 
  -2  -2   9       78.53       73.67      6.27 o 
  -1  -2   9       27.90       28.11      4.71 o 
   0  -2   9       69.65       56.47      6.80 o 
   1  -2   9       18.49       35.89     20.33 o 
   2  -2   9      155.84      176.34     46.99 o 
   3  -2   9      254.21      285.67     54.78 o 
   4  -2   9        8.64        5.59     13.61 o 
   5  -2   9      136.05      100.43     17.20 o 
   6  -2   9       23.60       16.84      4.70 o 
   7  -2   9       27.90       31.50     13.98 o 
   8  -2   9       95.07      119.74     48.12 o 
  -6  -1   9       59.30       51.06      4.34 o 
  -5  -1   9       21.17       24.02      5.47 o 
  -4  -1   9       59.88       51.57      3.74 o 
  -3  -1   9        2.29       -1.07      2.43 o 
  -2  -1   9      270.11      260.13     20.95 o 
  -1  -1   9      137.89      125.44      8.44 o 
   0  -1   9      523.80      486.37     57.47 o 
   1  -1   9      333.26      330.99     48.23 o 
   2  -1   9      504.99      554.62     83.92 o 
   3  -1   9       96.64      149.17     37.90 o 
   4  -1   9      107.26      116.59     21.47 o 
   5  -1   9      213.90      206.17     31.34 o 
   6  -1   9        1.35       -1.25     12.11 o 
   7  -1   9      101.15      139.64     58.30 o 
   8  -1   9        0.24       -2.53     10.63 o 
   9  -1   9      102.26      114.18     38.02 o 
  -6   0   9       45.24       50.89      3.93 o 
  -5   0   9       78.91       66.87      3.57 o 
  -4   0   9        2.84       -4.15      2.77 o 
  -3   0   9       21.62       24.14      6.53 o 
  -2   0   9      153.43      161.20     20.02 o 
  -1   0   9       84.97       79.89      8.14 o 
   0   0   9       74.09       82.39     15.27 o 
   1   0   9      263.20      274.35     45.31 o 
   2   0   9       14.86       43.30     23.58 o 
   3   0   9        5.16       13.03     10.45 o 
   4   0   9       13.47       24.65     16.02 o 
   5   0   9      215.04      211.10     25.12 o 
   6   0   9      292.55      368.59    103.94 o 
   7   0   9        3.16        9.67     10.87 o 
   8   0   9      114.17      161.44     85.29 o 
   9   0   9       22.91       33.55     22.62 o 
  -7   1   9        0.04       21.29      7.80 o 
  -6   1   9       43.25       30.64      3.49 o 
  -5   1   9       43.90       34.81      3.10 o 
  -4   1   9       36.64       25.28      2.26 o 
  -3   1   9      306.85      264.29     23.94 o 
  -2   1   9       23.60       37.66      8.14 o 
  -1   1   9      192.93      179.83     24.65 o 
   0   1   9        6.43        5.75      4.05 o 
   1   1   9        0.02       -3.08      2.05 o 
   2   1   9      143.57      107.72     17.27 o 
   3   1   9       10.09       38.79     18.98 o 
   4   1   9      719.74      846.38     55.20 o 
   5   1   9       87.90      112.53     18.95 o 
   6   1   9       57.50       64.97     40.54 o 
   7   1   9       16.35        8.20     16.11 o 
   8   1   9        2.88        1.91     12.87 o 
   9   1   9       28.03       34.00     17.42 o 
  -7   2   9       12.11       23.60      7.62 o 
  -6   2   9      191.55      173.83     24.28 o 
  -5   2   9        5.86        5.88      2.55 o 
  -4   2   9      587.34      525.67     59.40 o 
  -3   2   9        2.55        5.34      4.33 o 
  -2   2   9      679.49      692.08     74.15 o 
  -1   2   9       82.11       68.02      6.69 o 
   0   2   9      182.96      141.46     30.15 o 
   1   2   9     1588.98     1607.49    205.50 o 
   2   2   9      561.11      654.52     26.89 o 
   3   2   9     1754.58     2064.88     42.58 o 
   4   2   9      335.31      388.75     32.10 o 
   5   2   9       89.91       82.71      6.87 o 
   6   2   9        6.55       -2.32      3.35 o 
   7   2   9       22.90       24.08     11.31 o 
   8   2   9      126.80      145.10     38.82 o 
   9   2   9      179.13      196.75     58.44 o 
  -7   3   9      106.32      157.42     14.51 o 
  -6   3   9        4.58        7.87      7.09 o 
  -5   3   9      128.01      156.22     12.08 o 
  -4   3   9      178.77      204.66     39.53 o 
  -3   3   9      354.51      286.54     30.04 o 
  -2   3   9       31.40       36.68      4.54 o 
  -1   3   9      125.35      112.17      9.15 o 
   0   3   9     1184.50     1006.03    176.54 o 
   1   3   9      196.23      194.87     20.72 o 
   2   3   9      648.44      721.28     63.08 o 
   3   3   9      345.22      372.84     12.76 o 
   4   3   9       91.37      107.57     20.43 o 
   5   3   9        2.97        8.24      3.63 o 
   6   3   9       32.53       42.83     10.25 o 
   7   3   9      237.02      330.86     70.16 o 
   8   3   9       57.12       73.88     39.27 o 
   9   3   9       10.77       19.89     18.93 o 
  -7   4   9        7.95       22.09      8.15 o 
  -6   4   9       89.77       93.07      8.35 o 
  -5   4   9        1.00       -1.60      6.74 o 
  -4   4   9       75.02       58.47      4.75 o 
  -3   4   9      153.93      143.53     30.79 o 
  -2   4   9       20.30       26.78      4.54 o 
  -1   4   9      483.59      388.85     54.62 o 
   0   4   9      140.88      157.81     18.13 o 
   1   4   9      932.92      927.96     86.13 o 
   2   4   9        1.04        5.69      3.15 o 
   3   4   9       17.21       20.24      2.96 o 
   4   4   9      634.01      687.85     42.69 o 
   5   4   9       27.02       28.90     19.65 o 
   6   4   9     1429.21     1473.07    143.77 o 
   7   4   9       56.66       71.83     29.52 o 
   8   4   9       59.20       64.66     31.99 o 
   9   4   9        7.56       23.64      8.09 o 
  -7   5   9       17.12       32.28      8.51 o 
  -6   5   9      146.47      166.45     14.58 o 
  -5   5   9        0.43        3.10      7.25 o 
  -4   5   9      331.11      289.30    103.84 o 
  -3   5   9        2.37       -1.20      3.02 o 
  -2   5   9      656.59      542.18    126.41 o 
  -1   5   9      150.41       95.37     18.97 o 
   0   5   9      398.15      352.56     38.06 o 
   1   5   9      115.14       79.09      8.98 o 
   2   5   9       11.23       11.31      1.73 o 
   3   5   9      786.72      690.75     90.76 o 
   4   5   9        0.60       -1.27      4.22 o 
   5   5   9      894.25      938.69     81.79 o 
   6   5   9        8.58        6.30      6.45 o 
   7   5   9        7.82        9.08     13.23 o 
   8   5   9       64.10       81.09     42.21 o 
   9   5   9        0.11       18.14      8.11 o 
  -7   6   9       22.87       46.62      9.24 o 
  -6   6   9       19.42       35.82      8.42 o 
  -5   6   9       54.20       79.65      8.37 o 
  -4   6   9       51.63       36.67      7.45 o 
  -3   6   9      546.93      462.84    148.74 o 
  -2   6   9       28.28       21.83      3.12 o 
  -1   6   9        3.79       -3.93      2.77 o 
   0   6   9       72.07       49.74      5.09 o 
   1   6   9        6.36        5.75      2.90 o 
   2   6   9     1846.33     1665.76    219.10 o 
   3   6   9       78.89       68.29     12.06 o 
   4   6   9      788.92      787.21     94.42 o 
   5   6   9      279.72      290.67     25.66 o 
   6   6   9       62.65      101.46     25.63 o 
   7   6   9       22.60       18.88     14.20 o 
   8   6   9       29.01       33.49     14.47 o 
   9   6   9      201.71      231.92     48.54 o 
  -6   7   9      110.71      183.29     16.15 o 
  -5   7   9       14.36       15.27      8.13 o 
  -4   7   9       67.39       59.78      7.98 o 
  -3   7   9      175.28      190.58     12.78 o 
  -2   7   9      186.05      273.03     12.74 o 
  -1   7   9       22.32       29.33      6.54 o 
   0   7   9      135.45      104.29     14.56 o 
   1   7   9      961.07      869.31    103.41 o 
   2   7   9      177.53      141.71     12.83 o 
   3   7   9      109.02      108.17      7.91 o 
   4   7   9        0.59        2.73      2.05 o 
   5   7   9       10.61       15.70      3.00 o 
   6   7   9      395.53      439.90     55.74 o 
   7   7   9       22.29       27.73      5.14 o 
   8   7   9      411.08      486.53     58.94 o 
  -6   8   9       77.33      131.61     16.20 o 
  -5   8   9       54.56       60.42      8.97 o 
  -4   8   9       64.69       59.91      8.51 o 
  -3   8   9      180.90      238.59     13.85 o 
  -2   8   9      475.87      614.31     14.91 o 
  -1   8   9      315.79      317.85     13.14 o 
   0   8   9      674.40      557.95     67.01 o 
   1   8   9        5.62       -1.33      3.04 o 
   2   8   9        6.62        0.36      1.98 o 
   3   8   9        1.48       -0.29      2.06 o 
   4   8   9      171.56      173.25     21.85 o 
   5   8   9      942.10      857.14    144.11 o 
   6   8   9        7.60       13.50      4.25 o 
   7   8   9      230.66      281.74     36.22 o 
   8   8   9        9.18        6.11      8.06 o 
  -5   9   9      120.18      163.73     16.35 o 
  -4   9   9       38.45       40.41      8.84 o 
  -3   9   9       56.92       62.63      8.66 o 
  -2   9   9      112.19      128.73     13.94 o 
  -1   9   9      140.32      108.97     47.06 o 
   0   9   9       10.99        1.59      2.46 o 
   1   9   9        2.79        0.01      6.04 o 
   2   9   9        0.74        1.91      2.29 o 
   3   9   9      249.90      221.65     28.23 o 
   4   9   9      236.70      191.81     32.93 o 
   5   9   9       94.86       90.08     27.68 o 
   6   9   9      191.52      227.92     25.08 o 
   7   9   9        0.38      -11.05      7.36 o 
  -4  10   9       22.70       47.01      9.48 o 
  -3  10   9      138.69      162.44     16.24 o 
  -2  10   9       42.06       59.53      8.89 o 
  -1  10   9      213.02      179.36     33.26 o 
   0  10   9      182.42      169.44     31.24 o 
   1  10   9      354.12      315.56     49.59 o 
   2  10   9      539.76      492.66     67.77 o 
   3  10   9      306.51      326.02     38.66 o 
   4  10   9       22.30       20.82     13.70 o 
   5  10   9       38.59       45.85     17.52 o 
   6  10   9        0.45       -6.75      4.50 o 
  -3  11   9        4.27       24.48      9.46 o 
  -2  11   9       31.43       50.47      9.68 o 
  -1  11   9      219.98      191.37     33.76 o 
   0  11   9       26.50       30.23      4.69 o 
   1  11   9      477.30      394.07     63.12 o 
   2  11   9      221.78      219.72     34.10 o 
   3  11   9       42.65       37.30     10.23 o 
   4  11   9        7.56        5.76      4.90 o 
   1  12   9      114.36      110.18     11.67 o 
   0  -4  10        5.87       -6.56      4.37 o 
   1  -4  10       13.54       -5.40      3.84 o 
  -3  -3  10       35.30       39.75      8.13 o 
  -2  -3  10        2.53      -10.20      6.80 o 
  -1  -3  10       20.52        5.10      3.87 o 
   0  -3  10        7.12       -3.42      9.08 o 
   1  -3  10      116.59      111.58     40.24 o 
   2  -3  10       95.39      122.03     58.37 o 
   3  -3  10      154.79      216.61     90.60 o 
   4  -3  10       16.88       -3.85      4.01 o 
   5  -3  10       29.73        5.21     14.13 o 
   6  -3  10       40.29       15.83     15.26 o 
  -4  -2  10       92.81       83.54      8.08 o 
  -3  -2  10        1.68       -9.50      6.33 o 
  -2  -2  10       68.66       50.50      5.08 o 
  -1  -2  10        0.56       -0.13      5.60 o 
   0  -2  10      142.38      108.90     12.83 o 
   1  -2  10       51.07       70.62     34.41 o 
   2  -2  10      167.68      184.56     56.47 o 
   3  -2  10       33.09       79.70     53.54 o 
   4  -2  10       67.36       43.54      9.72 o 
   5  -2  10        3.87      -10.83      7.22 o 
   6  -2  10        0.26      -11.92      7.95 o 
   7  -2  10       65.22       74.93     32.94 o 
  -5  -1  10       30.56       18.25      4.25 o 
  -4  -1  10        5.28       -2.60      5.74 o 
  -3  -1  10        8.69       -1.37      3.88 o 
  -2  -1  10      120.07       90.67      8.39 o 
  -1  -1  10       57.53       57.74      5.45 o 
   0  -1  10      134.18      139.46     22.28 o 
   1  -1  10       31.27       57.51     16.20 o 
   2  -1  10        8.70        2.58      7.14 o 
   3  -1  10       16.68       37.05     45.23 o 
   4  -1  10       49.55       37.50     14.07 o 
   5  -1  10       51.43       32.46     15.53 o 
   6  -1  10      167.83      184.28     81.09 o 
   7  -1  10        3.79       -1.65     14.51 o 
   8  -1  10       30.78       36.98     28.08 o 
  -5   0  10       20.39        9.62      3.83 o 
  -4   0  10       32.57       19.54      3.28 o 
  -3   0  10      123.73      117.21     15.21 o 
  -2   0  10       35.44       46.40      3.43 o 
  -1   0  10      263.07      265.17     31.79 o 
   0   0  10       32.53       27.69      9.59 o 
   1   0  10       39.01       47.03      9.29 o 
   2   0  10       56.95       82.06     23.02 o 
   3   0  10      140.23      198.59     33.73 o 
   4   0  10      361.52      473.50     35.52 o 
   5   0  10      225.06      246.58     97.17 o 
   6   0  10       73.04       72.08     56.65 o 
   7   0  10       54.90       65.83     41.84 o 
   8   0  10        0.42       -2.53     15.16 o 
  -6   1  10       58.71       72.25      7.97 o 
  -5   1  10       24.26       25.64      7.05 o 
  -4   1  10      119.31       93.23      9.78 o 
  -3   1  10      248.94      259.98     28.57 o 
  -2   1  10      325.26      336.51     50.29 o 
  -1   1  10       28.17       37.82      9.73 o 
   0   1  10      230.12      254.53     50.64 o 
   1   1  10      170.08      156.14     22.87 o 
   2   1  10      182.80      200.40     25.51 o 
   3   1  10      166.78      208.31     17.25 o 
   4   1  10      180.41      230.78     25.14 o 
   5   1  10        5.64       14.89      7.86 o 
   6   1  10        5.68        0.52     15.88 o 
   7   1  10        2.00       25.41      9.10 o 
   8   1  10       18.05       28.38     21.59 o 
   9   1  10       16.78       11.15     13.76 o 
  -6   2  10        3.36       19.14      7.73 o 
  -5   2  10        6.27        2.54      3.36 o 
  -4   2  10        8.93       11.47      3.42 o 
  -3   2  10       19.04       16.00      7.22 o 
  -2   2  10       18.61       27.08      6.09 o 
  -1   2  10        8.57       10.23      2.52 o 
   0   2  10      284.97      262.27     61.02 o 
   1   2  10       27.80       29.73      7.35 o 
   2   2  10      422.12      436.92     22.67 o 
   3   2  10       16.61       11.96     10.53 o 
   4   2  10        1.99        5.34      6.31 o 
   5   2  10       85.44       84.64     13.46 o 
   6   2  10        0.53       -0.48     13.02 o 
   7   2  10      367.10      456.04    102.60 o 
   8   2  10        4.53       -2.70     16.11 o 
   9   2  10       42.30       43.91     23.88 o 
  -6   3  10       64.33       70.46      8.22 o 
  -5   3  10       21.66       17.79      7.27 o 
  -4   3  10       19.59       19.87      3.39 o 
  -3   3  10       96.25      101.32     15.22 o 
  -2   3  10        0.06        1.96      4.01 o 
  -1   3  10      781.10      651.07     83.32 o 
   0   3  10       68.56       68.94     17.90 o 
   1   3  10      791.75      850.26    120.95 o 
   2   3  10        3.47        7.55      4.05 o 
   3   3  10       59.70       74.34     13.25 o 
   4   3  10      321.74      363.67     26.92 o 
   5   3  10       52.35       47.15     11.01 o 
   6   3  10      683.64      842.53    103.74 o 
   7   3  10      171.97      196.05     37.29 o 
   8   3  10       38.54       50.96     15.94 o 
   9   3  10        1.70       -4.58      6.52 o 
  -6   4  10       63.62       58.33      8.79 o 
  -5   4  10       14.49       19.52      7.75 o 
  -4   4  10      129.65      183.92     13.05 o 
  -3   4  10        8.82        5.15      3.16 o 
  -2   4  10      490.94      470.22     43.27 o 
  -1   4  10        2.97        1.67      2.04 o 
   0   4  10       32.56       27.51      5.60 o 
   1   4  10      187.40      173.27     16.01 o 
   2   4  10       77.06       91.32     10.85 o 
   3   4  10      982.27     1007.38    108.76 o 
   4   4  10        0.39        2.58      6.01 o 
   5   4  10      747.17      943.07     80.15 o 
   6   4  10       33.04       59.70     35.40 o 
   7   4  10       63.98       77.16     39.50 o 
   8   4  10        2.21        1.25     10.03 o 
   9   4  10        0.42       22.64      9.02 o 
  -6   5  10        6.87       14.25      8.80 o 
  -5   5  10      165.05      231.88     14.85 o 
  -4   5  10       25.25       24.73      7.76 o 
  -3   5  10      226.66      235.14     12.81 o 
  -2   5  10        0.71       -4.49      2.99 o 
  -1   5  10       82.71       63.94     11.63 o 
   0   5  10       67.89       48.09      2.87 o 
   1   5  10        3.51        2.31      3.27 o 
   2   5  10     1040.10     1199.35    102.46 o 
   3   5  10        8.08        3.24      2.40 o 
   4   5  10       34.35       35.69      8.43 o 
   5   5  10      110.08      112.07     27.38 o 
   6   5  10       68.71       73.50     26.09 o 
   7   5  10      134.88      170.20     52.16 o 
   8   5  10        5.83        2.81     10.66 o 
   9   5  10      195.15      246.71     61.45 o 
  -6   6  10       18.50       28.65      9.04 o 
  -5   6  10       81.34       65.23      8.80 o 
  -4   6  10       46.09       54.68      8.24 o 
  -3   6  10      115.81      147.20     13.78 o 
  -2   6  10        0.22       -1.59      6.87 o 
  -1   6  10      527.07      398.07     93.20 o 
   0   6  10      331.79      204.52     45.82 o 
   1   6  10     1046.42      925.29    130.00 o 
   2   6  10      197.33      190.32     33.10 o 
   3   6  10      416.85      438.24     69.05 o 
   4   6  10       76.46       68.64      5.58 o 
   5   6  10       14.86        1.42      5.41 o 
   6   6  10      317.57      381.18     71.84 o 
   7   6  10       10.19       28.68     14.43 o 
   8   6  10      414.07      548.83     84.99 o 
  -5   7  10       22.40       20.52      8.73 o 
  -4   7  10      119.31      157.24     14.56 o 
  -3   7  10       37.66       60.11      8.33 o 
  -2   7  10      429.59      521.15     14.73 o 
  -1   7  10      310.98      307.77     13.45 o 
   0   7  10      243.80      191.74     31.65 o 
   1   7  10        2.47        3.11      2.49 o 
   2   7  10        1.76        2.72      3.88 o 
   3   7  10       27.07       21.82      4.80 o 
   4   7  10       60.59       54.41      9.24 o 
   5   7  10      513.29      478.64     67.60 o 
   6   7  10       24.74       31.70      7.71 o 
   7   7  10      312.57      415.21     55.43 o 
   8   7  10        2.87        3.20     13.82 o 
  -5   8  10       33.86       47.39      9.44 o 
  -4   8  10       32.57       59.04      9.10 o 
  -3   8  10       64.93      122.85     14.93 o 
  -2   8  10      227.26      264.69     14.45 o 
  -1   8  10      347.00      407.77     14.62 o 
   0   8  10       26.71       20.29      4.89 o 
   1   8  10        1.50        2.60      3.48 o 
   2   8  10       62.23       47.16      8.30 o 
   3   8  10      690.47      696.72    102.14 o 
   4   8  10      608.45      592.18     68.50 o 
   5   8  10       57.87       69.86     18.54 o 
   6   8  10      336.30      411.20     46.61 o 
   7   8  10       16.18       14.58      4.66 o 
  -4   9  10      175.09      246.86     16.51 o 
  -3   9  10      137.58      203.79     15.82 o 
  -2   9  10       49.10       54.63      8.71 o 
  -1   9  10      119.44      129.74     14.65 o 
   0   9  10        4.31       -1.34      5.81 o 
   1   9  10      296.38      273.85     37.95 o 
   2   9  10      263.39      219.73     32.35 o 
   3   9  10      454.08      454.94     64.25 o 
   4   9  10       25.26       17.39     11.37 o 
   5   9  10       63.10       62.13     20.66 o 
   6   9  10        1.90       -4.53      9.82 o 
   7   9  10       19.72        8.51      6.10 o 
  -3  10  10        0.82       19.43      9.33 o 
  -2  10  10       33.75       35.83      9.17 o 
  -1  10  10      203.39      246.93     16.11 o 
   0  10  10      192.48      163.77     28.03 o 
   1  10  10      253.29      199.29     34.79 o 
   2  10  10      318.38      273.29     33.22 o 
   3  10  10        1.09       -1.20      6.60 o 
   4  10  10       23.21       36.69     13.16 o 
   5  10  10        2.86        5.67      6.74 o 
  -2  11  10       80.39      142.95     16.79 o 
  -1  11  10        2.94       20.85      9.57 o 
   0  11  10       97.68      102.71      6.41 o 
   1  11  10       13.01        4.16      8.34 o 
   2  11  10        2.24      -10.18      8.06 o 
   3  11  10        9.74       14.72     14.32 o 
   4  11  10       29.03       35.58     10.67 o 
   0  -3  11       12.76      -10.80      7.20 o 
   1  -3  11       18.59        9.51      5.16 o 
   2  -3  11       17.80       19.34     25.83 o 
   4  -3  11        1.38      -11.21      7.47 o 
  -2  -2  11       58.56       39.96      4.69 o 
   0  -2  11       94.15       80.52     10.33 o 
   1  -2  11        0.45       16.07     22.02 o 
   2  -2  11       23.27       49.32     36.95 o 
   3  -2  11        5.46       -6.51      4.45 o 
   4  -2  11       50.91       34.10      4.58 o 
   5  -2  11       19.50        2.30      4.40 o 
   6  -2  11       35.47       17.29     20.90 o 
  -3  -1  11       47.81       45.83      9.74 o 
  -2  -1  11       69.50       54.94      6.47 o 
  -1  -1  11      178.30      180.04     29.58 o 
   0  -1  11       21.98       18.31     11.74 o 
   1  -1  11       74.55      111.44     43.51 o 
   2  -1  11       23.31       67.09     41.55 o 
   3  -1  11       73.50       57.35      4.40 o 
   4  -1  11      100.71       86.05     18.63 o 
   5  -1  11      147.66      168.37     64.86 o 
   6  -1  11        9.05       -6.43      4.29 o 
   7  -1  11       19.84       16.70     26.85 o 
  -4   0  11       21.60       12.76      8.14 o 
  -3   0  11       43.50       50.77      6.31 o 
  -2   0  11       52.46       45.02      6.71 o 
  -1   0  11        9.70       10.13      2.44 o 
   0   0  11       38.17       39.95     12.56 o 
   1   0  11       25.24       40.94     19.40 o 
   2   0  11       49.61       68.61     19.95 o 
   3   0  11      159.76      165.06     21.02 o 
   4   0  11       28.21       23.95      7.93 o 
   5   0  11       51.80       65.21     43.09 o 
   6   0  11        0.30        7.64      9.55 o 
   7   0  11        8.48       46.75     10.72 o 
  -4   1  11        4.02       -3.19      3.61 o 
  -3   1  11       43.69       41.41      5.72 o 
  -2   1  11        6.07        6.34      3.60 o 
  -1   1  11       44.18       48.15      7.81 o 
   0   1  11      327.98      323.95     65.94 o 
   1   1  11      116.11      141.05     18.21 o 
   2   1  11      399.09      484.06     44.01 o 
   3   1  11       46.39       71.26     11.97 o 
   4   1  11       36.16       46.27     25.37 o 
   5   1  11       23.26       42.08     27.64 o 
   6   1  11       11.57       13.13     30.53 o 
   7   1  11       97.12      113.98     79.61 o 
   8   1  11       71.06       90.04     61.73 o 
  -5   2  11        0.05        9.31      7.71 o 
  -4   2  11       29.18       32.04      8.13 o 
  -3   2  11        7.87        6.93      2.76 o 
  -2   2  11       76.35       89.53     13.61 o 
  -1   2  11      220.05      254.18     48.03 o 
   0   2  11       53.12       74.84     23.01 o 
   1   2  11       52.05       56.89     11.54 o 
   2   2  11      407.36      452.25     27.35 o 
   3   2  11      106.32      142.62      8.69 o 
   4   2  11       67.52       91.44     23.14 o 
   5   2  11       28.09       62.56     47.06 o 
   6   2  11       93.89      158.07     74.66 o 
   7   2  11       59.89       96.94     72.95 o 
   8   2  11       17.76       19.12     22.24 o 
  -5   3  11       10.45       13.40      7.67 o 
  -4   3  11       58.01       57.21     11.04 o 
  -3   3  11       13.59        9.61      6.57 o 
  -2   3  11       96.25       89.04     11.83 o 
  -1   3  11        6.37        6.52      3.18 o 
   0   3  11       13.20       21.09      4.74 o 
   1   3  11      111.69      117.17     17.92 o 
   2   3  11       14.66       16.05      2.20 o 
   3   3  11      449.68      512.95     44.68 o 
   4   3  11       20.74       17.39     12.36 o 
   5   3  11      226.34      250.01     61.87 o 
   6   3  11       61.42       85.74     58.81 o 
   7   3  11       18.09       17.08     29.62 o 
   8   3  11        3.87        4.25      8.86 o 
  -5   4  11       51.80       62.37      8.86 o 
  -4   4  11       43.39       44.62      7.95 o 
  -3   4  11       25.96        2.66      7.07 o 
  -2   4  11        4.76        1.45      4.38 o 
  -1   4  11        2.12       -3.15      2.99 o 
   0   4  11      224.76      231.28     45.59 o 
   1   4  11      150.78      136.26     21.18 o 
   2   4  11      455.23      464.20     55.98 o 
   3   4  11      104.80      167.08     26.82 o 
   4   4  11      175.48      221.60     18.93 o 
   5   4  11        0.94        7.22      4.47 o 
   6   4  11       16.29       -0.33      8.60 o 
   7   4  11      156.13      167.59     43.56 o 
   8   4  11        1.39      -11.08      8.69 o 
  -5   5  11       48.40       42.65      9.04 o 
  -4   5  11      186.25      262.32     15.37 o 
  -3   5  11       60.00       70.06      8.29 o 
  -2   5  11      107.47       97.79     12.14 o 
  -1   5  11      399.27      294.45    114.78 o 
   0   5  11      229.32      170.65     75.23 o 
   1   5  11      495.88      596.54     36.13 o 
   2   5  11       51.28      115.24     44.35 o 
   3   5  11      277.24      362.38      7.57 o 
   4   5  11      153.54      156.07     14.57 o 
   5   5  11        1.58       -6.15      4.10 o 
   6   5  11       97.34      127.14     46.35 o 
   7   5  11        2.75        2.95     13.02 o 
   8   5  11      323.28      439.72    102.92 o 
  -5   6  11        2.13       14.91      9.33 o 
  -4   6  11       52.29       59.16      8.88 o 
  -3   6  11        9.04       35.41      8.37 o 
  -2   6  11      196.25      257.94     13.93 o 
  -1   6  11      169.56      103.61     48.27 o 
   0   6  11      222.36      171.05     27.73 o 
   1   6  11       78.81       71.77     13.54 o 
   2   6  11       57.53       55.78      6.56 o 
   3   6  11      119.11       97.58     17.07 o 
   4   6  11      129.12      123.10     24.82 o 
   5   6  11      300.24      371.93     55.76 o 
   6   6  11       32.20       47.13     19.23 o 
   7   6  11      255.17      325.95     64.20 o 
   8   6  11        3.12        1.40     11.36 o 
  -5   7  11       18.43       39.62      9.64 o 
  -4   7  11       64.03       82.13      9.61 o 
  -2   7  11      193.63      216.62     14.65 o 
  -1   7  11      144.48      160.16     13.67 o 
   0   7  11        3.85        2.38      2.59 o 
   1   7  11        0.13       -1.45      2.81 o 
   2   7  11      173.15      183.03     29.15 o 
   3   7  11      397.78      387.76     65.49 o 
   4   7  11      740.91      740.53    113.88 o 
   5   7  11       15.81        6.55      9.62 o 
   6   7  11      167.33      228.81     56.19 o 
   7   7  11        9.51       15.92     20.68 o 
  -3   8  11      123.30      191.31     16.39 o 
  -2   8  11       64.02       73.91      9.31 o 
  -1   8  11       85.03       65.60      8.68 o 
   0   8  11        6.42       -3.14      3.55 o 
   1   8  11      281.32      231.88     39.10 o 
   2   8  11      250.66      217.68     40.46 o 
   3   8  11      411.08      391.84     60.84 o 
   4   8  11      138.98      117.16     28.77 o 
   5   8  11      173.23      239.94     48.08 o 
   6   8  11        1.28       -3.60      8.83 o 
   7   8  11        2.13        4.14      9.30 o 
  -3   9  11        7.11       16.68      9.44 o 
  -2   9  11       94.64      133.33     16.26 o 
  -1   9  11      112.75      175.27     16.06 o 
   0   9  11      178.23      144.51     28.80 o 
   1   9  11      197.60      167.36     27.13 o 
   2   9  11      197.59      189.28     34.62 o 
   3   9  11        1.49       -1.38      6.76 o 
   4   9  11        7.71        7.79     13.81 o 
   5   9  11        2.22       10.72      6.58 o 
   6   9  11      110.00      103.27     39.12 o 
  -1  10  11       53.31       92.15     10.01 o 
   0  10  11      381.92      383.45     48.36 o 
   1  10  11      119.24      142.05     25.84 o 
   2  10  11       18.25       17.68      8.83 o 
   3  10  11        5.46       -2.58      6.38 o 
   4  10  11       29.82       25.08     10.91 o 
   5  10  11      109.52      106.89     35.32 o 
   0  11  11       40.55       39.35      9.48 o 
   1  11  11       18.36       24.84      6.34 o 
   2  11  11       46.25       54.83     12.39 o 
  -1  -1  12        1.81       -6.80      4.53 o 
   0  -1  12       20.74       19.70     13.21 o 
   1  -1  12       46.41       81.67     40.08 o 
   2  -1  12       19.46        0.08     11.25 o 
   3  -1  12      161.55      169.49     24.04 o 
   4  -1  12        6.56       -6.38      4.26 o 
   5  -1  12       51.54       42.23     16.59 o 
  -2   0  12        1.67       -1.94      4.83 o 
  -1   0  12       62.03       64.75      9.79 o 
   0   0  12      103.59      109.21     26.80 o 
   1   0  12       37.33       51.48     31.17 o 
   2   0  12       56.01       50.99     14.89 o 
   3   0  12       71.16       59.20      4.61 o 
   4   0  12       62.87       73.55     17.52 o 
   5   0  12       21.04       12.49     14.44 o 
   6   0  12       23.90       41.01     42.73 o 
  -3   1  12       18.05       17.54      5.19 o 
  -2   1  12        1.72        4.75      2.88 o 
  -1   1  12       50.97       54.71      6.87 o 
   0   1  12        1.84        6.49      5.35 o 
   1   1  12        5.34       14.47     22.55 o 
   2   1  12      126.82      123.99     16.60 o 
   3   1  12       40.49       38.10      6.12 o 
   4   1  12       23.10        1.73      6.62 o 
   5   1  12        2.36       11.15     27.79 o 
   6   1  12       66.32       80.62     61.62 o 
   7   1  12       38.28       70.59     46.35 o 
  -3   2  12        7.38       -1.84      4.69 o 
  -2   2  12       62.40       69.61     11.69 o 
  -1   2  12        5.59        4.76      6.43 o 
   0   2  12       93.05      114.42     29.78 o 
   1   2  12       22.99       34.30     17.89 o 
   2   2  12        0.13        4.01     15.97 o 
   3   2  12      104.56       95.00     22.72 o 
   4   2  12       18.30       28.72     29.93 o 
   5   2  12      198.00      275.19     87.93 o 
   6   2  12       38.88       76.27     57.39 o 
   7   2  12       23.03       52.82     43.13 o 
  -4   3  12        1.70       -5.41      7.31 o 
  -3   3  12       85.90       74.73      6.08 o 
  -2   3  12        4.56       11.27      4.40 o 
  -1   3  12      125.68      148.72     30.72 o 
   0   3  12      163.63      200.37     51.59 o 
   1   3  12       82.59      102.12     20.19 o 
   2   3  12       84.27       98.47      7.26 o 
   3   3  12       31.36       78.30     30.85 o 
   4   3  12      225.17      334.55     52.61 o 
   5   3  12       22.17       37.92     35.09 o 
   6   3  12       14.17       12.88     22.74 o 
   7   3  12        0.23        9.02      9.57 o 
  -4   4  12       41.41       25.55      8.22 o 
  -3   4  12        5.15       -8.58      7.25 o 
  -2   4  12        8.48        1.63      6.28 o 
  -1   4  12       33.29       31.22      6.35 o 
   0   4  12       30.00       23.51     12.90 o 
   1   4  12      107.37      108.82      9.32 o 
   2   4  12        4.68       16.11     12.06 o 
   3   4  12       23.34       35.98     10.46 o 
   4   4  12        0.31        8.83      9.81 o 
   5   4  12      125.75      151.92     48.77 o 
   6   4  12       61.09       85.20     47.64 o 
   7   4  12        0.90       -9.75      8.73 o 
  -4   5  12       78.52       79.25      9.57 o 
  -3   5  12        7.96        0.53      8.15 o 
  -2   5  12      179.18      231.10     13.34 o 
  -1   5  12      175.07      120.47     47.81 o 
   0   5  12      226.59      219.63     40.65 o 
   1   5  12      115.79      104.54     13.31 o 
   2   5  12      126.49      149.54     17.39 o 
   3   5  12       67.03      103.16     24.48 o 
   4   5  12       50.27       52.54     11.54 o 
   5   5  12      239.05      278.22     37.87 o 
   6   5  12       37.45       38.63     11.84 o 
   7   5  12      256.39      301.26     71.43 o 
  -4   6  12       47.83       45.37      9.68 o 
  -3   6  12      105.31      165.33     15.29 o 
  -2   6  12       89.64       83.15      8.82 o 
  -1   6  12      101.91       52.62      6.70 o 
   0   6  12       14.41       -4.38      6.32 o 
   1   6  12       14.63       22.17      3.12 o 
   2   6  12      284.30      277.43     57.44 o 
   3   6  12       63.46       62.44     12.37 o 
   4   6  12      474.72      478.92     85.99 o 
   5   6  12       35.45       37.75     16.28 o 
   6   6  12      106.05      208.32     69.21 o 
   7   6  12        5.34        9.25     25.04 o 
  -3   7  12       43.56       50.31      9.53 o 
  -2   7  12      145.50      180.32     16.22 o 
  -1   7  12       34.69        1.37      7.93 o 
   0   7  12        5.15       -5.39      4.69 o 
   1   7  12       64.14       55.06      9.88 o 
   2   7  12      208.46      178.88     34.38 o 
   3   7  12      402.14      387.61     68.28 o 
   4   7  12       10.69       17.80     10.52 o 
   5   7  12      179.45      257.63     57.25 o 
   6   7  12       20.02       40.70     21.69 o 
  -3   8  12        0.29       16.68      9.59 o 
  -2   8  12       98.93       98.57      9.97 o 
  -1   8  12       80.92      105.44      9.40 o 
   0   8  12      138.27      143.75     24.17 o 
   1   8  12      272.70      211.51     46.02 o 
   2   8  12       75.42       98.99     18.00 o 
   3   8  12       27.03       27.31     12.27 o 
   4   8  12        2.47       18.68      6.54 o 
   5   8  12       33.32       25.57     15.36 o 
   6   8  12       63.46       75.02     25.87 o 
  -2   9  12       81.60       85.65     10.33 o 
  -1   9  12      146.26      230.88     16.40 o 
   0   9  12      147.18      150.92     14.54 o 
   1   9  12      201.32      212.69     28.15 o 
   2   9  12        3.18        0.79     10.13 o 
   3   9  12        7.00        8.79     10.97 o 
   4   9  12        1.95       -3.44     16.94 o 
   5   9  12       86.18      106.56     40.27 o 
   0  10  12       37.90       24.48      8.93 o 
   1  10  12       95.87       66.38      9.06 o 
   2  10  12       53.37       72.22     20.65 o 
   3  10  12       48.76       80.97     32.14 o 
   1   0  13       14.33        8.26      6.18 o 
   2   0  13        0.33       -8.78      5.85 o 
   3   0  13        6.00       -3.51      4.57 o 
  -1   1  13        0.73       -0.33      7.18 o 
   0   1  13       89.83       66.66     39.50 o 
   1   1  13       54.66       58.91     25.85 o 
   2   1  13        6.84       -6.82      4.55 o 
   3   1  13        4.49       -6.84      4.59 o 
   4   1  13       53.18       80.65     35.32 o 
   5   1  13      118.20      202.63     44.09 o 
  -2   2  13        1.20       -3.15      5.47 o 
  -1   2  13       30.80       34.16      9.93 o 
   0   2  13       21.19       28.39      5.70 o 
   1   2  13        0.00        0.61     13.20 o 
   2   2  13       86.60       76.16      6.27 o 
   3   2  13        2.59       10.17      7.66 o 
   4   2  13      107.79      155.14     51.75 o 
  -2   3  13        1.24       -1.60      7.65 o 
  -1   3  13       55.80       74.52     18.18 o 
   0   3  13        8.42       14.85     11.04 o 
   1   3  13      156.28      197.86     30.43 o 
   2   3  13       43.12       59.95     14.08 o 
   3   3  13       47.04       71.48     24.89 o 
   4   3  13       14.53       31.68     28.45 o 
   5   3  13        0.03       24.37      9.77 o 
   6   3  13       38.15       53.82     44.15 o 
  -2   4  13       86.48      115.12     14.07 o 
  -1   4  13       11.33        7.35      8.60 o 
   0   4  13      228.37      234.99     58.23 o 
   1   4  13        0.34        2.52      5.79 o 
   2   4  13      127.68      161.08      6.25 o 
   3   4  13        3.90       34.07      8.02 o 
   4   4  13        0.32       13.32      8.73 o 
   5   4  13      155.94      274.68     92.14 o 
   6   4  13       10.64       20.43     25.70 o 
  -2   5  13        5.36        5.98      8.24 o 
  -1   5  13       57.61       49.87     16.13 o 
   0   5  13       14.84       -0.71      4.52 o 
   1   5  13       17.60        2.23      3.57 o 
   2   5  13       29.27       39.15     15.34 o 
   3   5  13        8.94        1.56      4.80 o 
   4   5  13      144.91      201.84     62.15 o 
   5   5  13       13.86       43.87      8.58 o 
   6   5  13       42.70       80.57     48.05 o 
  -2   6  13       40.44        9.15      8.40 o 
  -1   6  13       20.03        0.15      8.15 o 
   0   6  13       25.47       16.34     21.75 o 
   1   6  13       63.69       72.51     12.89 o 
   2   6  13      181.05      192.21     40.85 o 
   3   6  13      218.37      258.08     52.59 o 
   4   6  13        7.91        1.90     19.01 o 
   5   6  13       44.35       47.05     17.27 o 
   6   6  13        0.49       -7.51      5.01 o 
  -2   7  13       97.46       93.03      9.90 o 
  -1   7  13       13.84       -2.22      8.15 o 
   0   7  13      163.54      142.78     60.77 o 
   1   7  13      161.52      185.55     11.09 o 
   2   7  13      153.01      167.28     34.03 o 
   3   7  13       98.27       79.07     12.65 o 
   4   7  13       87.24       78.34     15.88 o 
   5   7  13       19.30        7.62     16.89 o 
  -1   8  13       47.57       36.67      9.08 o 
   0   8  13       25.86       18.48      8.66 o 
   1   8  13      122.17      144.42      8.87 o 
   2   8  13        1.17       -7.23      9.03 o 
   3   8  13        8.07        9.90      5.19 o 
   4   8  13        4.14       -0.74     15.89 o 
   0   9  13      110.58       93.72      9.66 o 
   1   9  13       52.26       48.36      9.30 o 
   2   9  13        0.46       -5.99     10.49 o 
   3   9  13       49.17       68.67     20.03 o 
   2   3  14       25.53       10.69     12.72 o 
   3   3  14        3.87        2.50     16.01 o 
   0   4  14       34.05       11.13     25.64 o 
   1   4  14       10.59       -0.91      6.46 o 
   2   4  14       16.63        9.99     13.93 o 
   3   4  14        6.58       24.81      8.40 o 
   4   4  14       92.35      151.30     85.75 o 
   0   5  14        0.54       -2.08      8.69 o 
   1   5  14      109.99      117.18     31.09 o 
   2   5  14       11.30        4.02     12.51 o 
   3   5  14      149.87      275.70     87.01 o 
   4   5  14        1.90       17.07     33.76 o 
   0   6  14       35.34       44.38      9.24 o 
   1   6  14       38.50       22.96      5.58 o 
   2   6  14      148.68      243.17     37.19 o 
   3   6  14        9.36       20.12     19.89 o 
   4   6  14       34.73       24.44     11.98 o 
   1   7  14       25.85       42.43      6.06 o 
   2   7  14       24.22       46.42     21.93 o 
   3   7  14        4.21       -9.48      9.14 o 
                                                 
